# Supplementary material for: Ethyl (Z)-3-(4-methyl­anilino)-2-[(4-methyl­phen­yl)carbamo­yl]prop-2-enoate
Source: Acta Crystallogr Sect E Struct Rep Online. 2012 Oct 27;68(Pt 11):o3218. doi: 10.1107/S1600536812043723 (PMC3515303; doi:10.1107/S1600536812043723)
Supplement: Supplementary file 1 [file e-68-o3218-sup1.cif]

##############################################################################
#                                                                            #
# This CIF contains the data in a paper accepted for publication in          #
# Acta Crystallographica Section E. It conforms to the requirements of       #
# Notes for Authors for Acta Crystallographica Section E, and has been       #
# peer reviewed under the auspices of the IUCr Commission on Journals.       #
#                                                                            #
# Full details of the Crystallographic Information File format               #
# are given in the paper "The Crystallographic Information File (CIF):       #
# a New Standard Archive File for Crystallography" by S. R. Hall, F. H.      #
# Allen and I. D. Brown [Acta Cryst. (1991), A47, 655-685].                  #
#                                                                            #
# The current version of the core CIF dictionary is obtainable from          #
# ftp://ftp.iucr.org/pub/cif_core.dic.                                       #
#                                                                            #
# Software is freely available for graphical display of the structure(s)     #
# in this CIF. For information consult the CIF software page                 #
# http://www.iucr.org/resources/cif/software.                                #
#                                                                            #
# This file may be used for bona fide research purposes within the           #
# scientific community so long as proper attribution is given to the journal # 
# article from which it was obtained.                                        #
#                                                                            #
##############################################################################
data_I
_audit_creation_method     SHELXL-97
_chemical_name_systematic
;
Ethyl (<i>Z</i>)-3-(4-methylanilino)-2-[(4-methylphenyl)carbamoyl]prop-2-enoate
;
_chemical_name_common
;
;
_chemical_formula_moiety     'C20 H22 N2 O3'
_chemical_formula_sum     'C20 H22 N2 O3'
_chemical_formula_iupac     'C20 H22 N2 O3'
_chemical_formula_weight     338.40
_chemical_melting_point     ?
_chemical_melting_point_gt     438
_chemical_melting_point_lt     440
_symmetry_cell_setting     monoclinic
_symmetry_space_group_name_H-M     'C 2/c'
_symmetry_space_group_name_Hall     '-C 2yc'
loop_
    _symmetry_equiv_pos_as_xyz
    'x, y, z'
    '-x, y, -z+1/2'
    'x+1/2, y+1/2, z'
    '-x+1/2, y+1/2, -z+1/2'
    '-x, -y, -z'
    'x, -y, z-1/2'
    '-x+1/2, -y+1/2, -z'
    'x+1/2, -y+1/2, z-1/2'
_cell_length_a     18.8170(4)
_cell_length_b     11.9752(3)
_cell_length_c     15.6043(4)
_cell_angle_alpha     90.00
_cell_angle_beta     91.4700(10)
_cell_angle_gamma     90.00
_cell_volume     3515.07(15)
_cell_formula_units_Z     8
_cell_measurement_reflns_used     7492
_cell_measurement_theta_min     2.39
_cell_measurement_theta_max     28.25
_cell_measurement_temperature     200(2)
_exptl_crystal_description     cubic
_exptl_crystal_colour     white
_exptl_crystal_size_max     0.42
_exptl_crystal_size_mid     0.26
_exptl_crystal_size_min     0.19
_exptl_crystal_density_diffrn     1.279
_exptl_crystal_density_meas     ?
_exptl_crystal_density_method     'not measured'
_exptl_crystal_F_000     1440
_exptl_absorpt_coefficient_mu     0.087
_exptl_absorpt_correction_type     multi-scan
_exptl_absorpt_process_details
;
(SADABS; Bruker, 2008)
;
_exptl_absorpt_correction_T_min     0.965
_exptl_absorpt_correction_T_max     0.984
_exptl_special_details     ?
_diffrn_ambient_temperature     200(2)
_diffrn_radiation_type     MoK\a
_diffrn_radiation_wavelength     0.71073
_diffrn_radiation_source     'fine-focus sealed tube'
_diffrn_radiation_monochromator     graphite
_diffrn_measurement_device_type     'Bruker APEXII CCD'
_diffrn_measurement_device     ?
_diffrn_measurement_method     '\f and \w scans'
_diffrn_reflns_number     16569
_diffrn_reflns_av_R_equivalents     0.0215
_diffrn_reflns_av_sigmaI/netI     0.0228
_diffrn_reflns_theta_min     2.02
_diffrn_reflns_theta_max     28.30
_diffrn_reflns_theta_full     28.30
_diffrn_measured_fraction_theta_max     0.997
_diffrn_measured_fraction_theta_full     0.997
_diffrn_reflns_limit_h_min     -18
_diffrn_reflns_limit_h_max     25
_diffrn_reflns_limit_k_min     -15
_diffrn_reflns_limit_k_max     11
_diffrn_reflns_limit_l_min     -20
_diffrn_reflns_limit_l_max     20
_refine_special_details
;
;
_reflns_number_total     4353
_reflns_number_gt     3411
_reflns_threshold_expression     I>2sigma(I)
_refine_ls_structure_factor_coef     Fsqd
_refine_ls_matrix_type     full
_refine_ls_R_factor_all     0.0677
_refine_ls_R_factor_gt     0.0511
_refine_ls_wR_factor_gt     0.1349
_refine_ls_wR_factor_ref     0.1469
_refine_ls_goodness_of_fit_ref     1.052
_refine_ls_restrained_S_all     1.052
_refine_ls_number_reflns     4353
_refine_ls_number_parameters     237
_refine_ls_number_restraints     0
_refine_ls_hydrogen_treatment     mixed
_refine_ls_weighting_scheme     calc
_refine_ls_weighting_details
              'w=1/[\s^2^(Fo^2^)+(0.0721P)^2^+2.7716P] where P=(Fo^2^+2Fc^2^)/3'
_atom_sites_solution_hydrogens     geom
_atom_sites_solution_primary     direct
_atom_sites_solution_secondary     difmap
_refine_ls_shift/su_max     0.000
_refine_ls_shift/su_mean     0.000
_refine_diff_density_max     0.564
_refine_diff_density_min     -0.219
_refine_ls_extinction_method     none
_refine_ls_extinction_coef     ?
_refine_ls_abs_structure_Flack     ?
loop_
    _atom_type_symbol
    _atom_type_description
    _atom_type_scat_dispersion_real
    _atom_type_scat_dispersion_imag
    _atom_type_scat_source
    'C' 'C' 0.0033 0.0016
                         'International Tables Vol C Tables 4.2.6.8 and 6.1.1.4'
    'H' 'H' 0.0000 0.0000
                         'International Tables Vol C Tables 4.2.6.8 and 6.1.1.4'
    'N' 'N' 0.0061 0.0033
                         'International Tables Vol C Tables 4.2.6.8 and 6.1.1.4'
    'O' 'O' 0.0106 0.0060
                         'International Tables Vol C Tables 4.2.6.8 and 6.1.1.4'
_computing_data_collection     'APEX2 (Bruker, 2010)'
_computing_cell_refinement     'SAINT (Bruker, 2010)'
_computing_data_reduction     'SAINT (Bruker, 2010)'
_computing_structure_solution     'SHELXS97 (Sheldrick, 2008)'
_computing_structure_refinement     'SHELXL97 (Sheldrick, 2008)'
_computing_molecular_graphics
      'ORTEP-3 (Farrugia, 1997) and <i>Mercury</i> (Macrae <i>et al.</i>, 2008)'
_computing_publication_material
                            'SHELXL97 (Sheldrick, 2008) and PLATON (Spek, 2009)'
loop_
    _atom_site_type_symbol
    _atom_site_label
    _atom_site_fract_x
    _atom_site_fract_y
    _atom_site_fract_z
    _atom_site_U_iso_or_equiv
    _atom_site_adp_type
    _atom_site_calc_flag
    _atom_site_refinement_flags
    _atom_site_occupancy
    _atom_site_symmetry_multiplicity
    _atom_site_disorder_assembly
    _atom_site_disorder_group
    O O1 0.10013(6) 0.36356(9) 0.05742(8) 0.0390(3) Uani d . 1 1 . .
    O O2 0.06034(7) 0.70809(10) 0.07895(9) 0.0432(3) Uani d . 1 1 . .
    O O3 -0.03953(6) 0.66632(10) 0.14650(8) 0.0396(3) Uani d . 1 1 . .
    N N1 -0.02327(7) 0.33906(11) 0.13174(9) 0.0328(3) Uani d . 1 1 . .
    N N2 0.14011(7) 0.53822(11) 0.02606(9) 0.0311(3) Uani d . 1 1 . .
    C C1 -0.25933(9) 0.06696(16) 0.22528(12) 0.0427(4) Uani d . 1 1 . .
    H H1A -0.3026 0.0976 0.1980 0.064 Uiso calc R 1 1 . .
    H H1B -0.2645 0.0658 0.2876 0.064 Uiso calc R 1 1 . .
    H H1C -0.2516 -0.0092 0.2046 0.064 Uiso calc R 1 1 . .
    C C2 -0.02178(8) 0.44917(13) 0.13478(10) 0.0312(3) Uani d . 1 1 . .
    H H2A -0.0606 0.4854 0.1608 0.037 Uiso calc R 1 1 . .
    C C3 0.03155(8) 0.51666(13) 0.10328(9) 0.0297(3) Uani d . 1 1 . .
    C C4 0.09288(8) 0.46684(13) 0.06104(9) 0.0302(3) Uani d . 1 1 . .
    C C5 0.02073(8) 0.63730(14) 0.10765(10) 0.0326(3) Uani d . 1 1 . .
    C C6 -0.05772(10) 0.78362(15) 0.14399(13) 0.0469(4) Uani d . 1 1 . .
    H H6A -0.0622 0.8099 0.0839 0.056 Uiso calc R 1 1 . .
    H H6B -0.0205 0.8283 0.1741 0.056 Uiso calc R 1 1 . .
    C C7 -0.12693(12) 0.79542(19) 0.18756(17) 0.0635(6) Uani d . 1 1 . .
    H H7A -0.1402 0.8745 0.1898 0.095 Uiso calc R 1 1 . .
    H H7B -0.1224 0.7658 0.2460 0.095 Uiso calc R 1 1 . .
    H H7C -0.1637 0.7537 0.1556 0.095 Uiso calc R 1 1 . .
    C C8 0.41549(10) 0.47429(18) -0.11452(14) 0.0508(5) Uani d . 1 1 . .
    H H8A 0.4139 0.4875 -0.1765 0.076 Uiso calc R 1 1 . .
    H H8B 0.4322 0.3981 -0.1029 0.076 Uiso calc R 1 1 . .
    H H8C 0.4481 0.5278 -0.0868 0.076 Uiso calc R 1 1 . .
    C C11 -0.08114(8) 0.27242(13) 0.15835(10) 0.0309(3) Uani d . 1 1 . .
    C C12 -0.09618(8) 0.17563(14) 0.11323(10) 0.0341(3) Uani d . 1 1 . .
    H H12 -0.0674 0.1541 0.0669 0.041 Uiso calc R 1 1 . .
    C C13 -0.15332(9) 0.11012(13) 0.13590(10) 0.0334(3) Uani d . 1 1 . .
    H H13 -0.1632 0.0436 0.1046 0.040 Uiso calc R 1 1 . .
    C C14 -0.19666(8) 0.13884(13) 0.20320(10) 0.0318(3) Uani d . 1 1 . .
    C C15 -0.18046(9) 0.23622(14) 0.24851(10) 0.0345(3) Uani d . 1 1 . .
    H H15 -0.2091 0.2575 0.2951 0.041 Uiso calc R 1 1 . .
    C C16 -0.12299(9) 0.30289(13) 0.22665(10) 0.0339(3) Uani d . 1 1 . .
    H H16 -0.1125 0.3689 0.2583 0.041 Uiso calc R 1 1 . .
    C C21 0.20602(8) 0.51483(13) -0.01130(10) 0.0291(3) Uani d . 1 1 . .
    C C22 0.24017(9) 0.41154(13) -0.00733(11) 0.0348(4) Uani d . 1 1 . .
    H H22 0.2177 0.3494 0.0184 0.042 Uiso calc R 1 1 . .
    C C23 0.30724(9) 0.40025(13) -0.04125(11) 0.0371(4) Uani d . 1 1 . .
    H H23 0.3301 0.3296 -0.0382 0.044 Uiso calc R 1 1 . .
    C C24 0.34214(8) 0.48883(14) -0.07960(11) 0.0355(4) Uani d . 1 1 . .
    C C25 0.30692(9) 0.59088(14) -0.08402(10) 0.0350(4) Uani d . 1 1 . .
    H H25 0.3293 0.6528 -0.1102 0.042 Uiso calc R 1 1 . .
    C C26 0.23978(8) 0.60390(13) -0.05100(10) 0.0315(3) Uani d . 1 1 . .
    H H26 0.2165 0.6741 -0.0554 0.038 Uiso calc R 1 1 . .
    H H1 0.0165(11) 0.3084(18) 0.1007(13) 0.051(6) Uiso d . 1 1 . .
    H H2 0.1286(11) 0.6090(19) 0.0307(13) 0.046(6) Uiso d . 1 1 . .
loop_
    _atom_site_aniso_label
    _atom_site_aniso_U_11
    _atom_site_aniso_U_22
    _atom_site_aniso_U_33
    _atom_site_aniso_U_12
    _atom_site_aniso_U_13
    _atom_site_aniso_U_23
    O1 0.0374(6) 0.0282(6) 0.0518(7) -0.0027(5) 0.0111(5) 0.0020(5)
    O2 0.0395(6) 0.0313(6) 0.0595(8) -0.0067(5) 0.0168(6) 0.0000(5)
    O3 0.0365(6) 0.0332(6) 0.0498(7) -0.0006(5) 0.0139(5) 0.0026(5)
    N1 0.0278(6) 0.0320(7) 0.0389(7) -0.0026(5) 0.0048(5) 0.0011(5)
    N2 0.0281(6) 0.0269(7) 0.0384(7) -0.0020(5) 0.0039(5) 0.0021(5)
    C1 0.0386(9) 0.0414(10) 0.0482(10) -0.0135(7) 0.0049(7) 0.0033(8)
    C2 0.0305(7) 0.0325(8) 0.0304(7) -0.0024(6) -0.0008(6) 0.0011(6)
    C3 0.0286(7) 0.0308(8) 0.0297(7) -0.0047(6) -0.0001(6) 0.0017(6)
    C4 0.0293(7) 0.0311(8) 0.0300(7) -0.0058(6) -0.0017(6) 0.0026(6)
    C5 0.0309(7) 0.0343(8) 0.0329(8) -0.0039(6) 0.0028(6) 0.0001(6)
    C6 0.0472(10) 0.0346(9) 0.0599(12) 0.0025(8) 0.0159(9) 0.0037(8)
    C7 0.0595(13) 0.0477(12) 0.0848(16) 0.0138(10) 0.0327(12) 0.0098(11)
    C8 0.0335(9) 0.0503(11) 0.0694(13) -0.0037(8) 0.0150(9) -0.0061(9)
    C11 0.0273(7) 0.0308(8) 0.0346(8) -0.0032(6) 0.0000(6) 0.0066(6)
    C12 0.0322(8) 0.0349(8) 0.0355(8) -0.0002(6) 0.0042(6) 0.0022(6)
    C13 0.0355(8) 0.0277(7) 0.0368(8) -0.0023(6) -0.0009(6) 0.0017(6)
    C14 0.0285(7) 0.0305(8) 0.0365(8) -0.0034(6) -0.0004(6) 0.0068(6)
    C15 0.0337(8) 0.0346(8) 0.0353(8) -0.0024(6) 0.0034(6) 0.0018(6)
    C16 0.0355(8) 0.0311(8) 0.0350(8) -0.0059(6) -0.0015(6) -0.0004(6)
    C21 0.0270(7) 0.0288(7) 0.0315(7) -0.0043(6) 0.0003(6) 0.0002(6)
    C22 0.0328(8) 0.0256(7) 0.0462(9) -0.0055(6) 0.0041(7) 0.0021(6)
    C23 0.0343(8) 0.0261(7) 0.0509(10) -0.0009(6) 0.0024(7) -0.0028(7)
    C24 0.0291(7) 0.0356(8) 0.0419(9) -0.0043(6) 0.0034(6) -0.0046(7)
    C25 0.0335(8) 0.0325(8) 0.0390(8) -0.0080(6) 0.0043(6) 0.0031(6)
    C26 0.0314(8) 0.0274(7) 0.0357(8) -0.0021(6) -0.0002(6) 0.0037(6)
_geom_special_details
;
;
loop_
    _geom_bond_atom_site_label_1
    _geom_bond_atom_site_label_2
    _geom_bond_site_symmetry_2
    _geom_bond_distance
    _geom_bond_publ_flag
    O1 C4 . 1.2458(19) ?
    O2 C5 . 1.2214(19) ?
    O3 C5 . 1.3451(19) ?
    O3 C6 . 1.446(2) ?
    N1 C2 . 1.320(2) ?
    N1 C11 . 1.4207(19) ?
    N1 H1 . 0.97(2) ?
    N2 C4 . 1.3576(19) ?
    N2 C21 . 1.412(2) ?
    N2 H2 . 0.88(2) ?
    C1 C14 . 1.507(2) ?
    C1 H1A . 0.9800 ?
    C1 H1B . 0.9800 ?
    C1 H1C . 0.9800 ?
    C2 C3 . 1.388(2) ?
    C2 H2A . 0.9500 ?
    C3 C5 . 1.461(2) ?
    C3 C4 . 1.470(2) ?
    C6 C7 . 1.491(3) ?
    C6 H6A . 0.9900 ?
    C6 H6B . 0.9900 ?
    C7 H7A . 0.9800 ?
    C7 H7B . 0.9800 ?
    C7 H7C . 0.9800 ?
    C8 C24 . 1.507(2) ?
    C8 H8A . 0.9800 ?
    C8 H8B . 0.9800 ?
    C8 H8C . 0.9800 ?
    C11 C12 . 1.382(2) ?
    C11 C16 . 1.390(2) ?
    C12 C13 . 1.384(2) ?
    C12 H12 . 0.9500 ?
    C13 C14 . 1.389(2) ?
    C13 H13 . 0.9500 ?
    C14 C15 . 1.393(2) ?
    C15 C16 . 1.394(2) ?
    C15 H15 . 0.9500 ?
    C16 H16 . 0.9500 ?
    C21 C22 . 1.395(2) ?
    C21 C26 . 1.395(2) ?
    C22 C23 . 1.388(2) ?
    C22 H22 . 0.9500 ?
    C23 C24 . 1.391(2) ?
    C23 H23 . 0.9500 ?
    C24 C25 . 1.391(2) ?
    C25 C26 . 1.385(2) ?
    C25 H25 . 0.9500 ?
    C26 H26 . 0.9500 ?
loop_
    _geom_angle_atom_site_label_1
    _geom_angle_atom_site_label_2
    _geom_angle_atom_site_label_3
    _geom_angle_site_symmetry_1
    _geom_angle_site_symmetry_3
    _geom_angle
    _geom_angle_publ_flag
    C5 O3 C6 . . 116.13(13) ?
    C2 N1 C11 . . 124.50(14) ?
    C2 N1 H1 . . 112.3(13) ?
    C11 N1 H1 . . 122.6(13) ?
    C4 N2 C21 . . 129.21(14) ?
    C4 N2 H2 . . 114.2(14) ?
    C21 N2 H2 . . 116.5(13) ?
    C14 C1 H1A . . 109.5 ?
    C14 C1 H1B . . 109.5 ?
    H1A C1 H1B . . 109.5 ?
    C14 C1 H1C . . 109.5 ?
    H1A C1 H1C . . 109.5 ?
    H1B C1 H1C . . 109.5 ?
    N1 C2 C3 . . 125.72(15) ?
    N1 C2 H2A . . 117.1 ?
    C3 C2 H2A . . 117.1 ?
    C2 C3 C5 . . 117.15(14) ?
    C2 C3 C4 . . 120.36(14) ?
    C5 C3 C4 . . 122.29(13) ?
    O1 C4 N2 . . 122.23(14) ?
    O1 C4 C3 . . 120.75(13) ?
    N2 C4 C3 . . 117.02(14) ?
    O2 C5 O3 . . 121.02(15) ?
    O2 C5 C3 . . 125.61(15) ?
    O3 C5 C3 . . 113.37(13) ?
    O3 C6 C7 . . 106.77(15) ?
    O3 C6 H6A . . 110.4 ?
    C7 C6 H6A . . 110.4 ?
    O3 C6 H6B . . 110.4 ?
    C7 C6 H6B . . 110.4 ?
    H6A C6 H6B . . 108.6 ?
    C6 C7 H7A . . 109.5 ?
    C6 C7 H7B . . 109.5 ?
    H7A C7 H7B . . 109.5 ?
    C6 C7 H7C . . 109.5 ?
    H7A C7 H7C . . 109.5 ?
    H7B C7 H7C . . 109.5 ?
    C24 C8 H8A . . 109.5 ?
    C24 C8 H8B . . 109.5 ?
    H8A C8 H8B . . 109.5 ?
    C24 C8 H8C . . 109.5 ?
    H8A C8 H8C . . 109.5 ?
    H8B C8 H8C . . 109.5 ?
    C12 C11 C16 . . 119.89(14) ?
    C12 C11 N1 . . 118.09(14) ?
    C16 C11 N1 . . 122.02(14) ?
    C11 C12 C13 . . 119.70(15) ?
    C11 C12 H12 . . 120.1 ?
    C13 C12 H12 . . 120.1 ?
    C12 C13 C14 . . 121.85(15) ?
    C12 C13 H13 . . 119.1 ?
    C14 C13 H13 . . 119.1 ?
    C13 C14 C15 . . 117.76(14) ?
    C13 C14 C1 . . 120.62(15) ?
    C15 C14 C1 . . 121.62(15) ?
    C14 C15 C16 . . 121.08(15) ?
    C14 C15 H15 . . 119.5 ?
    C16 C15 H15 . . 119.5 ?
    C11 C16 C15 . . 119.72(15) ?
    C11 C16 H16 . . 120.1 ?
    C15 C16 H16 . . 120.1 ?
    C22 C21 C26 . . 118.90(14) ?
    C22 C21 N2 . . 124.49(14) ?
    C26 C21 N2 . . 116.53(14) ?
    C23 C22 C21 . . 119.48(14) ?
    C23 C22 H22 . . 120.3 ?
    C21 C22 H22 . . 120.3 ?
    C22 C23 C24 . . 122.27(15) ?
    C22 C23 H23 . . 118.9 ?
    C24 C23 H23 . . 118.9 ?
    C23 C24 C25 . . 117.49(15) ?
    C23 C24 C8 . . 120.95(16) ?
    C25 C24 C8 . . 121.56(16) ?
    C26 C25 C24 . . 121.22(15) ?
    C26 C25 H25 . . 119.4 ?
    C24 C25 H25 . . 119.4 ?
    C25 C26 C21 . . 120.62(15) ?
    C25 C26 H26 . . 119.7 ?
    C21 C26 H26 . . 119.7 ?
loop_
    _geom_torsion_atom_site_label_1
    _geom_torsion_atom_site_label_2
    _geom_torsion_atom_site_label_3
    _geom_torsion_atom_site_label_4
    _geom_torsion_site_symmetry_1
    _geom_torsion_site_symmetry_2
    _geom_torsion_site_symmetry_3
    _geom_torsion_site_symmetry_4
    _geom_torsion
    _geom_torsion_publ_flag
    C11 N1 C2 C3 . . . . -174.78(14) ?
    N1 C2 C3 C5 . . . . 175.86(15) ?
    N1 C2 C3 C4 . . . . 0.9(2) ?
    C21 N2 C4 O1 . . . . -6.6(2) ?
    C21 N2 C4 C3 . . . . 173.92(14) ?
    C2 C3 C4 O1 . . . . -4.3(2) ?
    C5 C3 C4 O1 . . . . -179.08(14) ?
    C2 C3 C4 N2 . . . . 175.10(14) ?
    C5 C3 C4 N2 . . . . 0.4(2) ?
    C6 O3 C5 O2 . . . . 6.2(2) ?
    C6 O3 C5 C3 . . . . -172.92(15) ?
    C2 C3 C5 O2 . . . . -175.98(15) ?
    C4 C3 C5 O2 . . . . -1.1(3) ?
    C2 C3 C5 O3 . . . . 3.1(2) ?
    C4 C3 C5 O3 . . . . 178.03(13) ?
    C5 O3 C6 C7 . . . . 177.95(16) ?
    C2 N1 C11 C12 . . . . 144.73(16) ?
    C2 N1 C11 C16 . . . . -34.1(2) ?
    C16 C11 C12 C13 . . . . 0.6(2) ?
    N1 C11 C12 C13 . . . . -178.31(14) ?
    C11 C12 C13 C14 . . . . 0.1(2) ?
    C12 C13 C14 C15 . . . . -0.6(2) ?
    C12 C13 C14 C1 . . . . 178.83(15) ?
    C13 C14 C15 C16 . . . . 0.4(2) ?
    C1 C14 C15 C16 . . . . -179.03(15) ?
    C12 C11 C16 C15 . . . . -0.8(2) ?
    N1 C11 C16 C15 . . . . 178.07(14) ?
    C14 C15 C16 C11 . . . . 0.3(2) ?
    C4 N2 C21 C22 . . . . -10.2(3) ?
    C4 N2 C21 C26 . . . . 172.94(15) ?
    C26 C21 C22 C23 . . . . 1.3(2) ?
    N2 C21 C22 C23 . . . . -175.49(15) ?
    C21 C22 C23 C24 . . . . -0.1(3) ?
    C22 C23 C24 C25 . . . . -0.7(3) ?
    C22 C23 C24 C8 . . . . 178.98(17) ?
    C23 C24 C25 C26 . . . . 0.4(2) ?
    C8 C24 C25 C26 . . . . -179.34(16) ?
    C24 C25 C26 C21 . . . . 0.8(2) ?
    C22 C21 C26 C25 . . . . -1.7(2) ?
    N2 C21 C26 C25 . . . . 175.37(14) ?
loop_
    _geom_hbond_atom_site_label_D
    _geom_hbond_atom_site_label_H
    _geom_hbond_atom_site_label_A
    _geom_hbond_site_symmetry_A
    _geom_hbond_distance_DH
    _geom_hbond_distance_HA
    _geom_hbond_distance_DA
    _geom_hbond_angle_DHA
    C23 H23 O1 7 0.95 2.68 3.620(2) 170.3
    C25 H25 O2 7_565 0.95 2.70 3.4685(19) 138.8
    N1 H1 O1 . 0.97(2) 1.85(2) 2.6383(17) 135.9(18)
    N2 H2 O2 . 0.88(2) 1.92(2) 2.6713(18) 143.0(19)
_iucr_refine_instructions_details
;
TITL ca146_aa in C2/c
CELL  0.71073   18.8170   11.9752   15.6043    90.000    91.470    90.000
ZERR        8    0.0004    0.0003    0.0004     0.000     0.001     0.000
LATT   7
SYMM             - X ,              Y ,    0.50000 - Z
SFAC  C  H  N  O
UNIT 160 176 16 24
ACTA
BOND $H
CONF
HTAB
TEMP -73
OMIT  3   5   0
OMIT -6   0   6
EQIV $1 1/2-x,1/2-y,-z
EQIV $2 1/2-x,3/2-y,-z
HTAB N1  O1
HTAB N2  O2
HTAB C2  O3
HTAB C22 O1
HTAB C23 O1_$1
HTAB C25 O2_$2
L.S. 10
FMAP 2
PLAN -5
WGHT    0.072100    2.771600
FVAR       0.12197
O1    4    0.100131    0.363559    0.057425    11.00000    0.03741    0.02819 =
         0.05183    0.00200    0.01111   -0.00271
O2    4    0.060343    0.708091    0.078954    11.00000    0.03946    0.03134 =
         0.05949    0.00000    0.01676   -0.00671
O3    4   -0.039526    0.666322    0.146504    11.00000    0.03653    0.03323 =
         0.04979    0.00259    0.01388   -0.00063
N1    3   -0.023265    0.339064    0.131741    11.00000    0.02785    0.03195 =
         0.03894    0.00113    0.00483   -0.00259
N2    3    0.140109    0.538217    0.026064    11.00000    0.02812    0.02691 =
         0.03838    0.00207    0.00394   -0.00202
C1    1   -0.259328    0.066955    0.225283    11.00000    0.03857    0.04139 =
         0.04823    0.00327    0.00493   -0.01354
AFIX 137
H1A   2   -0.302595    0.097563    0.198021    11.00000   -1.50000
H1B   2   -0.264511    0.065802    0.287608    11.00000   -1.50000
H1C   2   -0.251629   -0.009244    0.204580    11.00000   -1.50000
AFIX   0
C2    1   -0.021783    0.449165    0.134779    11.00000    0.03055    0.03255 =
         0.03042    0.00108   -0.00081   -0.00242
AFIX  43
H2A   2   -0.060614    0.485419    0.160802    11.00000   -1.20000
AFIX   0
C3    1    0.031551    0.516661    0.103277    11.00000    0.02859    0.03080 =
         0.02970    0.00166   -0.00012   -0.00472
C4    1    0.092879    0.466845    0.061035    11.00000    0.02932    0.03112 =
         0.03001    0.00265   -0.00172   -0.00575
C5    1    0.020733    0.637301    0.107648    11.00000    0.03085    0.03425 =
         0.03291    0.00008    0.00281   -0.00386
C6    1   -0.057719    0.783624    0.143988    11.00000    0.04716    0.03458 =
         0.05985    0.00365    0.01589    0.00248
AFIX  23
H6A   2   -0.062160    0.809854    0.083923    11.00000   -1.20000
H6B   2   -0.020504    0.828306    0.174066    11.00000   -1.20000
AFIX   0
C7    1   -0.126934    0.795422    0.187558    11.00000    0.05950    0.04770 =
         0.08483    0.00982    0.03274    0.01380
AFIX 137
H7A   2   -0.140168    0.874500    0.189774    11.00000   -1.50000
H7B   2   -0.122384    0.765785    0.245982    11.00000   -1.50000
H7C   2   -0.163733    0.753735    0.155551    11.00000   -1.50000
AFIX   0
C8    1    0.415492    0.474286   -0.114520    11.00000    0.03355    0.05027 =
         0.06943   -0.00614    0.01497   -0.00372
AFIX 137
H8A   2    0.413902    0.487470   -0.176522    11.00000   -1.50000
H8B   2    0.432192    0.398119   -0.102950    11.00000   -1.50000
H8C   2    0.448081    0.527810   -0.086797    11.00000   -1.50000
AFIX   0
C11   1   -0.081136    0.272420    0.158354    11.00000    0.02728    0.03085 =
         0.03457    0.00658   -0.00001   -0.00319
C12   1   -0.096180    0.175625    0.113226    11.00000    0.03216    0.03489 =
         0.03554    0.00220    0.00425   -0.00017
AFIX  43
H12   2   -0.067437    0.154134    0.066851    11.00000   -1.20000
AFIX   0
C13   1   -0.153320    0.110116    0.135896    11.00000    0.03549    0.02774 =
         0.03681    0.00172   -0.00091   -0.00226
AFIX  43
H13   2   -0.163179    0.043650    0.104554    11.00000   -1.20000
AFIX   0
C14   1   -0.196656    0.138843    0.203200    11.00000    0.02847    0.03047 =
         0.03646    0.00681   -0.00040   -0.00342
C15   1   -0.180461    0.236222    0.248512    11.00000    0.03368    0.03464 =
         0.03530    0.00180    0.00338   -0.00239
AFIX  43
H15   2   -0.209066    0.257515    0.295065    11.00000   -1.20000
AFIX   0
C16   1   -0.122986    0.302891    0.226654    11.00000    0.03550    0.03111 =
         0.03498   -0.00044   -0.00147   -0.00592
AFIX  43
H16   2   -0.112454    0.368879    0.258297    11.00000   -1.20000
AFIX   0
C21   1    0.206018    0.514830   -0.011297    11.00000    0.02704    0.02879 =
         0.03155    0.00018    0.00028   -0.00431
C22   1    0.240170    0.411543   -0.007333    11.00000    0.03280    0.02564 =
         0.04616    0.00206    0.00410   -0.00546
AFIX  43
H22   2    0.217694    0.349396    0.018386    11.00000   -1.20000
AFIX   0
C23   1    0.307243    0.400254   -0.041252    11.00000    0.03429    0.02607 =
         0.05086   -0.00279    0.00241   -0.00088
AFIX  43
H23   2    0.330114    0.329592   -0.038176    11.00000   -1.20000
AFIX   0
C24   1    0.342142    0.488834   -0.079599    11.00000    0.02908    0.03560 =
         0.04195   -0.00464    0.00336   -0.00431
C25   1    0.306917    0.590877   -0.084015    11.00000    0.03355    0.03251 =
         0.03898    0.00311    0.00431   -0.00799
AFIX  43
H25   2    0.329316    0.652786   -0.110158    11.00000   -1.20000
AFIX   0
C26   1    0.239782    0.603897   -0.050999    11.00000    0.03145    0.02739 =
         0.03565    0.00367   -0.00016   -0.00211
AFIX  43
H26   2    0.216523    0.674146   -0.055442    11.00000   -1.20000
REM #####
AFIX   0
H1    2    0.016467    0.308419    0.100664    11.00000    0.05116
H2    2    0.128643    0.608953    0.030693    11.00000    0.04570
HKLF 4
REM  ca146_aa in C2/c
REM R1 =  0.0511 for   3411 Fo > 4sig(Fo)  and  0.0677 for all   4353 data
REM    237 parameters refined using      0 restraints
END
;
data_global
_journal_date_recd_electronic     2012-10-18
_journal_date_accepted     2012-10-22
_journal_name_full     'Acta Crystallographica, Section E'
_journal_year     2012
_journal_volume     68
_journal_issue     11
_journal_page_first     o3218
_journal_page_last     o3218
_journal_paper_category     QO
_journal_paper_doi     10.1107/S1600536812043723
_journal_coeditor_code     ZQ2185
_publ_contact_author_name     'Dr Richard Betz'
_publ_contact_author_address
;
Department of Chemistry
Nelson Mandela Metropolitan University
Summerstrand Campus (South)
University Way
Summerstrand
PO Box 77000
Port Elizabeth
6031
South Africa
;
_publ_contact_author_email     'richard.betz@webmail.co.za'
_publ_contact_author_fax     '+27-41-504-4236'
_publ_contact_author_phone     '+27-41-504-4285'
_publ_section_title
;
Ethyl (<i>Z</i>)-3-(4-methylanilino)-2-[(4-methylphenyl)carbamoyl]prop-2-enoate
;
loop_
    _publ_author_name
    _publ_author_address
    'Islor, Arun M.'
;
National Institute of Technology-Karnataka
Department of Chemistry
Medicinal Chemistry Laboratory
Surathkal
Mangalore 575 025
India
;
    'Garudachari, B.'
;
National Institute of Technology-Karnataka
Department of Chemistry
Medicinal Chemistry Laboratory
Surathkal
Mangalore 575 025
India
;
    'Gerber, Thomas'
;
Nelson Mandela Metropolitan University
Summerstrand Campus
Department of Chemistry
University Way
Summerstrand
PO Box 77000
Port Elizabeth
6031
South Africa
;
    'Hosten, Eric'
;
Nelson Mandela Metropolitan University
Summerstrand Campus
Department of Chemistry
University Way
Summerstrand
PO Box 77000
Port Elizabeth
6031
South Africa
;
    'Betz, Richard'
;
Nelson Mandela Metropolitan University
Summerstrand Campus
Department of Chemistry
University Way
Summerstrand
PO Box 77000
Port Elizabeth
6031
South Africa
;
