# Supplementary material for: Ethyl (Z)-3-(4-methyl­anilino)-2-[(4-methyl­phen­yl)carbamo­yl]prop-2-enoate
Source: Acta Crystallogr Sect E Struct Rep Online. 2012 Oct 27;68(Pt 11):o3218. doi: 10.1107/S1600536812043723 (PMC3515303; doi:10.1107/S1600536812043723)
Supplement: Supplementary file 3 [file e-68-o3218-Isup3.hkl]

# 
# h,k,l, Fc-squared, Fo-squared, sigma(Fo-squared) and status flag 
# 
data_I
_shelx_title ' ca146_aa in C2/c' 
_shelx_refln_list_code          4 
_shelx_F_calc_maximum      258.71 
_exptl_crystal_F_000      1440.00 
_reflns_d_resolution_high  0.7496 
 
loop_ 
 _symmetry_equiv_pos_as_xyz 
 'x, y, z' 
 '-x, y, -z+1/2' 
 'x+1/2, y+1/2, z' 
 '-x+1/2, y+1/2, -z+1/2' 
 '-x, -y, -z' 
 'x, -y, z-1/2' 
 '-x+1/2, -y+1/2, -z' 
 'x+1/2, -y+1/2, z-1/2' 
 
_cell_length_a    18.8170 
_cell_length_b    11.9752 
_cell_length_c    15.6043 
_cell_angle_alpha  90.000 
_cell_angle_beta   91.470 
_cell_angle_gamma  90.000 
 
_shelx_F_squared_multiplier     1.000 
 
loop_ 
 _refln_index_h 
 _refln_index_k 
 _refln_index_l 
 _refln_F_squared_calc 
 _refln_F_squared_meas 
 _refln_F_squared_sigma 
 _refln_observed_status 
   4   0   0       11.84       47.58      3.80 o 
   6   0   0     3186.85     3374.15     34.15 o 
   8   0   0     1008.64     1158.73     17.46 o 
  10   0   0       26.82       43.43      4.70 o 
  12   0   0        2.46        4.32      5.05 o 
  14   0   0     1977.65     1949.69     24.15 o 
  16   0   0      290.41      274.39     10.95 o 
  18   0   0     4935.44     4495.04     89.40 o 
  20   0   0      214.72      179.48     17.48 o 
  22   0   0      191.93      127.72     16.81 o 
  24   0   0      148.50      186.87     20.17 o 
   1   1   0    23954.27    18748.30    651.37 o 
   3   1   0    35759.34    35348.49    290.45 o 
   5   1   0      543.74      470.56      5.82 o 
   7   1   0       34.94       30.34      2.30 o 
   9   1   0    11643.24    12820.63     86.54 o 
  11   1   0     6968.03     7607.11     56.00 o 
  13   1   0       64.55       57.73      4.63 o 
  15   1   0     2263.08     2177.39     18.88 o 
  17   1   0       74.91       68.92      8.72 o 
  19   1   0      936.62      873.72     35.93 o 
  21   1   0        9.74       10.37      9.95 o 
  23   1   0       34.38       41.69     11.10 o 
  25   1   0      173.91      182.76     14.92 o 
   0   2   0     1079.21     1160.52     14.66 o 
   2   2   0    21978.91    22363.63    199.39 o 
   4   2   0     4521.32     5494.55     39.20 o 
   6   2   0      740.64      827.09      6.61 o 
   8   2   0     3628.77     3645.49     26.49 o 
  10   2   0       14.32       56.33      3.28 o 
  12   2   0     1004.97      915.38     10.12 o 
  14   2   0       51.82       62.52      5.21 o 
  16   2   0     1989.21     1891.21     35.60 o 
  18   2   0     1391.88     1256.76     32.26 o 
  20   2   0      423.43      362.88     38.95 o 
  22   2   0       89.58       78.83     11.29 o 
  24   2   0        6.70       -2.15     13.78 o 
   1   3   0     3905.42     4354.77     31.89 o 
   3   3   0    17416.31    17669.87    158.18 o 
   5   3   0     2093.64     2610.25     24.64 o 
   7   3   0       74.12       97.52      2.64 o 
   9   3   0       93.02      124.81      4.02 o 
  11   3   0      108.32      145.07      5.71 o 
  13   3   0      236.84      228.13      6.46 o 
  15   3   0     1277.71     1189.98     19.86 o 
  17   3   0      297.20      310.72      9.64 o 
  19   3   0       22.99        3.58      8.29 o 
  21   3   0      402.75      377.81     21.17 o 
  23   3   0        0.07       -5.78     10.31 o 
   0   4   0       72.38       75.58      3.36 o 
   2   4   0     4213.49     4275.79     27.32 o 
   4   4   0     7739.38     8210.14     71.09 o 
   6   4   0      355.39      408.70      8.66 o 
   8   4   0     2829.93     2936.43     22.64 o 
  10   4   0     1185.95     1175.89     13.47 o 
  12   4   0       53.65       42.81      4.87 o 
  14   4   0     2026.84     1962.16     21.32 o 
  16   4   0       15.57       -1.40      5.19 o 
  18   4   0      117.19      117.96      9.89 o 
  20   4   0      382.21      352.52     14.86 o 
  22   4   0       92.79       65.89     11.07 o 
  24   4   0      410.00      475.14     18.72 o 
   1   5   0     3469.34     3559.88     29.28 o 
   5   5   0     4127.84     4214.23     44.42 o 
   7   5   0      434.67      522.99     11.46 o 
   9   5   0     1387.14     1293.55     17.75 o 
  11   5   0       17.67       22.38      3.85 o 
  13   5   0     2568.64     2310.79     24.26 o 
  15   5   0     2514.40     2369.31     32.31 o 
  17   5   0     1238.10     1156.51     20.13 o 
  19   5   0        9.80       10.55      8.55 o 
  21   5   0       78.08       90.96     10.57 o 
  23   5   0        0.00      -10.18     10.18 o 
   0   6   0     4218.14     4450.54     47.22 o 
   2   6   0    20137.50    20573.75    149.64 o 
   4   6   0      738.28      901.39      9.88 o 
   6   6   0      300.36      450.07     11.32 o 
   8   6   0       14.98       15.42      6.56 o 
  10   6   0      442.39      436.49     11.10 o 
  12   6   0     1592.41     1512.82     28.99 o 
  14   6   0       12.26        5.10      8.65 o 
  16   6   0     3449.60     3406.06     34.62 o 
  18   6   0        4.40       -3.85      5.03 o 
  20   6   0        1.87       -3.53      7.87 o 
  22   6   0       70.82       79.02     10.09 o 
   1   7   0     1224.75     1500.73     13.16 o 
   3   7   0      808.18      873.13      9.10 o 
   5   7   0      574.13      582.48      7.82 o 
   7   7   0      209.80      120.97      7.86 o 
   9   7   0      158.54      165.40      9.15 o 
  11   7   0       63.62       61.33      7.55 o 
  13   7   0     2743.85     2585.03     42.52 o 
  15   7   0       76.43       84.37     11.64 o 
  17   7   0      350.01      364.96     18.56 o 
  19   7   0        9.40       17.48     18.82 o 
  21   7   0       29.04        6.72     18.82 o 
   0   8   0      414.02      434.16     10.22 o 
   2   8   0     1093.41     1128.32     12.32 o 
   4   8   0      110.59      113.34      4.70 o 
   6   8   0      765.51      823.80     12.20 o 
   8   8   0     1323.83     1137.16     20.26 o 
  10   8   0      655.98      598.24     15.12 o 
  12   8   0      203.09      202.36      9.68 o 
  14   8   0        5.97        1.34     10.42 o 
  16   8   0      444.36      425.27     48.73 o 
  18   8   0       38.47       68.21     13.49 o 
  20   8   0      100.63       73.27     22.18 o 
   1   9   0     1438.85     1299.57     12.89 o 
   3   9   0      161.85      168.91      6.81 o 
   5   9   0     1883.98     1776.23     21.62 o 
   7   9   0     2129.14     1972.09     27.79 o 
   9   9   0      615.76      492.17     14.10 o 
  11   9   0      150.79      182.14     10.94 o 
  13   9   0      164.12      167.41     13.54 o 
  15   9   0        1.99       22.09     11.77 o 
  17   9   0       71.07      117.64     37.98 o 
  19   9   0       19.21       10.08     19.49 o 
   0  10   0      405.35      479.34     12.16 o 
   2  10   0     1870.93     1577.91     50.88 o 
   4  10   0       87.23       50.66      4.94 o 
   6  10   0      242.89      242.77      7.34 o 
   8  10   0      127.88      100.20     11.41 o 
  10  10   0      599.30      628.37     18.66 o 
  12  10   0       43.23       44.80     12.06 o 
  14  10   0      126.00      119.75     15.12 o 
  16  10   0      579.44      707.83     32.27 o 
  18  10   0      156.23      264.85     24.87 o 
   1  11   0     1231.97     1017.74     18.22 o 
   3  11   0       49.56       46.99      6.06 o 
   5  11   0      773.26      705.42     12.25 o 
   7  11   0      172.20      128.39     16.13 o 
   9  11   0       85.10       81.34     16.81 o 
  11  11   0      964.06      881.26     34.28 o 
  13  11   0       15.04       67.89     18.15 o 
  15  11   0       28.17       54.45     19.49 o 
  17  11   0      606.73      859.08     38.99 o 
   0  12   0      118.31       80.66     12.10 o 
   2  12   0      607.33      497.59     14.44 o 
   4  12   0     1471.38     1364.98     20.06 o 
   6  12   0      115.59      109.42      6.25 o 
   8  12   0       75.49       62.52     16.13 o 
  10  12   0        2.40       25.54     14.79 o 
  12  12   0        7.34        7.39     16.81 o 
  14  12   0      338.35      382.48     27.56 o 
  16  12   0       41.72       77.30     20.17 o 
   1  13   0        1.20        4.42      8.31 o 
   3  13   0      313.33      305.08     13.08 o 
   5  13   0       21.89       31.14      7.43 o 
   7  13   0       81.62       84.70     16.13 o 
   9  13   0       20.25       10.76     16.13 o 
  11  13   0       11.46       19.49     17.48 o 
  13  13   0       32.55       43.02     18.15 o 
   0  14   0        4.05       26.22     12.10 o 
   2  14   0      107.89       99.09      9.67 o 
   4  14   0       98.28       98.10      9.33 o 
   6  14   0       39.46       59.07      7.15 o 
   8  14   0       68.44       94.78     18.15 o 
  10  14   0        0.54       31.59     18.15 o 
  12  14   0       51.07       83.35     20.84 o 
   1  15   0        4.75       14.98      8.52 o 
   3  15   0       83.84      111.76     10.01 o 
   5  15   0        0.19       10.70      7.52 o 
   7  15   0       30.72       45.71     16.81 o 
 -25   1   1        2.90       -4.28     11.64 o 
 -23   1   1        2.76        8.05     10.69 o 
 -21   1   1       16.35       27.09      9.11 o 
 -19   1   1       16.58       10.20      9.64 o 
 -17   1   1       33.06       24.97      7.81 o 
 -15   1   1      266.58      272.25      8.06 o 
 -13   1   1       29.97       37.72      4.17 o 
 -11   1   1     5177.84     5396.65     39.59 o 
  -9   1   1     3635.39     3622.28     29.92 o 
  -7   1   1     1046.29      997.67      8.57 o 
  -5   1   1      442.41      500.30      9.12 o 
  -3   1   1     9622.20    10520.55     60.89 o 
  -1   1   1     3643.72     3278.18     50.43 o 
   1   1   1       11.86       -1.90      1.90 o 
   3   1   1    17463.10    18130.94    114.13 o 
   5   1   1      828.06      968.06      9.55 o 
   7   1   1     1373.99     1273.87      9.96 o 
   9   1   1     1005.19     1128.39     10.35 o 
  11   1   1     7163.62     7322.68     51.82 o 
  13   1   1        5.94       13.74      3.95 o 
  15   1   1     1193.74     1124.22     11.39 o 
  17   1   1     1655.66     1603.27     22.83 o 
  19   1   1      448.03      396.55     16.08 o 
  21   1   1       63.93       64.47     10.90 o 
  23   1   1        0.48        9.38     11.10 o 
 -24   2   1       13.86       19.47     11.58 o 
 -22   2   1       72.24       76.01     11.46 o 
 -20   2   1      107.44       76.63      9.82 o 
 -18   2   1     2052.07     2108.48     32.59 o 
 -16   2   1     1713.79     1667.17     24.15 o 
 -14   2   1       28.22       23.75      4.35 o 
 -12   2   1      722.65      653.42      8.51 o 
 -10   2   1     3924.97     3865.67     28.44 o 
  -8   2   1    15393.60    15989.63    103.60 o 
  -6   2   1     2541.35     2469.01     15.19 o 
  -4   2   1     1296.69     1307.80      8.56 o 
  -2   2   1     1472.63     1305.60      8.17 o 
   0   2   1     2446.98     2372.24     17.15 o 
   2   2   1     4989.05     5085.22     31.90 o 
   4   2   1     3294.21     3525.64     22.67 o 
   6   2   1     5104.86     5556.69     34.65 o 
   8   2   1      228.89      165.98      4.44 o 
  10   2   1       22.85       31.30      3.16 o 
  12   2   1      129.91      139.90      6.92 o 
  14   2   1       66.55       77.40      5.09 o 
  16   2   1      520.76      417.50     14.58 o 
  18   2   1      931.27      807.60     20.29 o 
  20   2   1      710.56      621.30     18.85 o 
  22   2   1       12.62        5.58     10.14 o 
  24   2   1       12.34       12.21     11.29 o 
 -23   3   1      123.98      112.39     12.11 o 
 -21   3   1       18.19       13.99     11.09 o 
 -19   3   1      561.11      577.55     16.72 o 
 -17   3   1       20.77       38.12      5.84 o 
 -15   3   1      305.94      299.51      7.93 o 
 -13   3   1      145.63      127.15      5.85 o 
 -11   3   1       18.26       10.92      3.35 o 
  -9   3   1     3639.08     3666.71     27.04 o 
  -7   3   1     6174.24     6560.93     40.47 o 
  -5   3   1     6592.48     6840.83     44.69 o 
  -3   3   1      637.37      639.56      6.38 o 
  -1   3   1     4231.13     4458.79     29.58 o 
   1   3   1      900.59     1088.36     12.51 o 
   3   3   1     5588.23     6196.94     39.98 o 
   5   3   1      111.20       84.57      3.01 o 
   7   3   1     3060.77     3008.83     21.08 o 
   9   3   1     9617.86    10147.14     72.11 o 
  11   3   1     1393.94     1354.62     12.20 o 
  13   3   1      418.52      488.68      8.32 o 
  15   3   1        0.99       -2.02      4.70 o 
  17   3   1      579.98      570.69     11.44 o 
  19   3   1      390.25      376.26     15.50 o 
  21   3   1       14.65        2.44     10.42 o 
  23   3   1       48.42       36.51     11.46 o 
 -24   4   1       69.59       55.80     11.93 o 
 -22   4   1        6.86        3.20     10.44 o 
 -20   4   1        0.75       -2.82     14.45 o 
 -18   4   1      326.31      312.83     15.27 o 
 -16   4   1       20.79       -3.10      7.50 o 
 -14   4   1       34.23       22.90      5.87 o 
 -12   4   1      235.16      186.98      8.41 o 
 -10   4   1     2086.98     2243.28     22.16 o 
  -8   4   1     3270.25     3267.53     24.92 o 
  -6   4   1        0.13       -3.39      3.39 o 
  -4   4   1      250.22      277.91      4.45 o 
  -2   4   1     2409.10     2709.07     17.53 o 
   0   4   1     3841.78     3913.91     25.19 o 
   2   4   1      360.73      274.14      3.79 o 
   4   4   1     4964.80     5178.24     38.25 o 
   6   4   1     1643.07     1459.62     12.27 o 
   8   4   1     5020.75     5843.99     46.44 o 
  10   4   1       41.82       56.29      4.06 o 
  12   4   1      509.32      446.64      9.10 o 
  14   4   1      451.28      366.27     11.57 o 
  16   4   1      429.98      403.97      9.87 o 
  18   4   1      504.06      452.68     15.92 o 
  20   4   1      611.61      598.05     17.44 o 
  22   4   1       84.78      101.77     11.29 o 
  24   4   1       53.19       44.73     11.93 o 
 -23   5   1      211.02      190.95     21.17 o 
 -21   5   1      209.38      212.31     13.73 o 
 -19   5   1      283.48      293.14     13.80 o 
 -17   5   1       70.81       70.06      6.05 o 
 -15   5   1      483.29      415.22      9.75 o 
 -13   5   1      430.09      390.53     12.42 o 
 -11   5   1      887.88      932.16     10.05 o 
  -9   5   1      118.85       90.96      6.89 o 
  -7   5   1      270.89      278.17      7.67 o 
  -5   5   1       13.47       15.43      5.30 o 
  -3   5   1     3279.78     3454.64     25.55 o 
  -1   5   1     1266.77     1315.51     12.37 o 
   1   5   1        1.87       -1.63      1.63 o 
   3   5   1      159.96      247.16      4.51 o 
   5   5   1      284.48      310.63      5.01 o 
   7   5   1       90.21       97.06      6.45 o 
   9   5   1     1514.75     1568.45     16.28 o 
  11   5   1       32.28       38.26      3.31 o 
  13   5   1      829.75      801.74     11.91 o 
  15   5   1        7.20       -4.18      4.84 o 
  17   5   1        9.23        3.89      5.21 o 
  19   5   1        1.99       -8.40      8.45 o 
  21   5   1       43.40       35.66      9.77 o 
  23   5   1      229.98      209.80     14.86 o 
 -22   6   1       24.97       28.14      9.49 o 
 -20   6   1        0.10       -9.65     12.77 o 
 -18   6   1      255.30      250.76      9.28 o 
 -16   6   1      474.87      437.35     16.69 o 
 -14   6   1        0.73       -5.29      5.29 o 
 -12   6   1     3025.97     2867.63     44.92 o 
 -10   6   1       53.71       89.38      7.12 o 
  -8   6   1      415.86      444.00     11.12 o 
  -6   6   1      721.80      737.26     13.48 o 
  -4   6   1      174.40      150.32      6.86 o 
  -2   6   1    15719.88    17517.81    123.72 o 
   0   6   1     1786.31     2033.70     16.65 o 
   2   6   1     6307.47     7084.27     51.95 o 
   4   6   1     2397.40     2535.62     20.02 o 
   6   6   1      757.49      659.17     12.70 o 
   8   6   1       27.72       31.97      6.68 o 
  10   6   1      343.75      339.81     10.56 o 
  12   6   1       12.62        5.67      6.25 o 
  14   6   1      803.63      795.80     11.26 o 
  16   6   1      107.15       89.94      5.53 o 
  18   6   1        8.71       17.00      9.27 o 
  20   6   1      157.86      161.85     21.17 o 
  22   6   1       85.69       82.58     10.09 o 
 -21   7   1        2.24      -18.15     18.15 o 
 -19   7   1        4.08       -5.38     16.13 o 
 -17   7   1       30.41       54.02     12.06 o 
 -15   7   1        0.13        4.79     14.12 o 
 -13   7   1       31.00       31.16     11.10 o 
 -11   7   1     1962.46     1837.43     25.84 o 
  -9   7   1     1958.03     1792.30     24.76 o 
  -7   7   1      253.49      278.01      9.53 o 
  -5   7   1      435.58      490.72      7.36 o 
  -3   7   1      149.78      137.93      4.64 o 
  -1   7   1      133.65      158.76      5.23 o 
   1   7   1      116.97      137.14      4.75 o 
   3   7   1      241.16      221.34      5.25 o 
   5   7   1      260.35      248.41      5.80 o 
   7   7   1       40.86       19.72      6.73 o 
   9   7   1      405.06      437.55     19.16 o 
  11   7   1      156.79      151.89     11.08 o 
  13   7   1      161.93      103.47      6.79 o 
  15   7   1        0.21        8.61     11.38 o 
  17   7   1      495.72      518.02     50.08 o 
  19   7   1        2.64      -16.81     16.81 o 
  21   7   1      137.74      116.29     21.51 o 
 -20   8   1        2.27       -0.67     20.17 o 
 -18   8   1      213.58      225.49     15.79 o 
 -16   8   1      565.01      482.06     22.18 o 
 -14   8   1      212.12      246.04     15.69 o 
 -12   8   1      241.01      248.02     13.46 o 
 -10   8   1     1227.64     1268.97     21.42 o 
  -8   8   1     2512.03     2481.24     28.21 o 
  -6   8   1      297.67      303.05      6.03 o 
  -4   8   1     1449.26     1486.81     17.95 o 
  -2   8   1      805.41      837.51     10.20 o 
   0   8   1     1283.76     1367.69     12.94 o 
   2   8   1       24.10       12.00      3.34 o 
   4   8   1     3995.91     4124.38     46.22 o 
   6   8   1      471.72      468.80      8.44 o 
   8   8   1     1513.84     1520.04     23.15 o 
  10   8   1     1011.91      972.32     23.71 o 
  12   8   1      147.56      116.84      8.11 o 
  14   8   1      412.00      476.36     20.16 o 
  16   8   1     1003.27     1070.88     52.43 o 
  18   8   1       66.92       90.48     25.88 o 
  20   8   1       19.86       24.87     20.84 o 
 -19   9   1        0.07       16.81     19.49 o 
 -17   9   1      430.90      467.55     57.14 o 
 -15   9   1       50.09       54.80     13.06 o 
 -13   9   1      147.29      132.74     13.01 o 
 -11   9   1     1209.05     1193.71     22.85 o 
  -9   9   1     1248.88     1196.55     33.28 o 
  -7   9   1        0.59       -8.40      8.40 o 
  -5   9   1       76.23       50.67      5.27 o 
  -3   9   1     3796.45     3763.35     32.79 o 
  -1   9   1      511.72      469.89      8.12 o 
   1   9   1      459.29      436.77      7.83 o 
   3   9   1      168.73      177.45      6.36 o 
   5   9   1        2.63        4.23      4.34 o 
   7   9   1     4756.96     4653.34    107.03 o 
   9   9   1     2466.14     2244.47     44.03 o 
  11   9   1        0.39       -6.92      6.92 o 
  13   9   1      275.43      205.66     14.49 o 
  15   9   1        0.92        2.46     20.84 o 
  17   9   1      337.25      491.66     44.70 o 
  19   9   1        9.53       20.84     19.49 o 
 -18  10   1       44.64      106.21     21.51 o 
 -16  10   1        9.35       40.33     17.48 o 
 -14  10   1       25.46        4.37     19.16 o 
 -12  10   1      113.09       97.52     13.01 o 
 -10  10   1        4.39       -0.91      7.90 o 
  -8  10   1      345.83      319.37     12.72 o 
  -6  10   1      292.42      309.12      7.48 o 
  -4  10   1       17.00        9.75     10.39 o 
  -2  10   1     1253.51     1227.16     15.99 o 
   0  10   1        0.20       -4.42      4.42 o 
   2  10   1      473.25      379.33     20.41 o 
   4  10   1      131.23      104.08      5.47 o 
   6  10   1     5527.09     5180.23     57.31 o 
   8  10   1       25.85       35.53     10.21 o 
  10  10   1      118.23       86.29     12.77 o 
  12  10   1      368.38      380.10     18.04 o 
  14  10   1       15.41       17.11     14.79 o 
  16  10   1       74.56      148.56     21.51 o 
  18  10   1       18.03       59.83     18.82 o 
 -17  11   1       18.18       58.48     20.17 o 
 -15  11   1      261.78      414.08     30.25 o 
 -13  11   1       75.07       49.74     16.81 o 
 -11  11   1       76.22       96.13     18.82 o 
  -9  11   1      494.79      432.23     26.22 o 
  -7  11   1       85.23       86.71     16.13 o 
  -5  11   1        5.23       -5.01      5.01 o 
  -3  11   1      698.79      652.48     14.00 o 
  -1  11   1       24.27       24.41      6.44 o 
   1  11   1      271.96      258.97      9.96 o 
   3  11   1       36.48        8.77      5.83 o 
   5  11   1      371.39      278.86      8.95 o 
   7  11   1       27.61       31.12      5.05 o 
   9  11   1      173.33      150.57     18.15 o 
  11  11   1        1.17        2.69     14.79 o 
  13  11   1      972.42      972.68     35.63 o 
  15  11   1        2.04       -3.36     16.81 o 
  17  11   1       24.53       70.58     20.84 o 
 -16  12   1      291.66      461.80     32.94 o 
 -14  12   1      320.98      399.29     28.23 o 
 -12  12   1       65.04       76.63     18.82 o 
 -10  12   1       61.35       77.30     16.13 o 
  -8  12   1       11.06       31.59     14.12 o 
  -6  12   1       58.67       51.49      5.16 o 
  -4  12   1       53.81       36.17      9.64 o 
  -2  12   1      243.78      159.90      9.85 o 
   0  12   1       12.82       -0.65      7.83 o 
   2  12   1     1452.34     1311.39     23.92 o 
   4  12   1      848.90      811.17     14.01 o 
   6  12   1        4.45        1.23      4.94 o 
   8  12   1      257.29      249.39     22.85 o 
  10  12   1        1.34       11.43     15.46 o 
  12  12   1       94.06      110.24     18.15 o 
  14  12   1        1.11       33.61     17.48 o 
  16  12   1      574.89      740.10     34.95 o 
 -13  13   1      217.09      298.46     26.22 o 
 -11  13   1      119.28      121.67     20.17 o 
  -9  13   1      112.98      127.72     18.82 o 
  -7  13   1      145.32      105.54     16.81 o 
  -5  13   1      200.59      212.79     11.43 o 
  -3  13   1       18.31       12.22      8.74 o 
  -1  13   1       64.77       97.79      8.99 o 
   1  13   1        4.50        9.61      8.04 o 
   3  13   1       12.07       24.01      8.40 o 
   5  13   1        5.39        7.06      6.92 o 
   7  13   1      149.25      150.44      7.82 o 
   9  13   1        0.03       21.51     16.13 o 
  11  13   1      177.15      211.74     22.18 o 
  13  13   1      290.32      326.02     26.89 o 
 -12  14   1      232.41      356.94     29.58 o 
 -10  14   1       13.85       32.27     18.15 o 
  -8  14   1       78.86       79.99     17.48 o 
  -6  14   1       27.43       19.72      6.61 o 
  -4  14   1       14.82       32.51      7.94 o 
  -2  14   1        3.76        5.55      8.23 o 
   0  14   1       93.58      102.50      9.74 o 
   2  14   1      123.31      105.58      9.67 o 
   4  14   1      167.39      186.00     10.81 o 
   6  14   1       72.52       95.27      7.75 o 
   8  14   1       15.29       67.89     17.48 o 
  10  14   1       23.85       60.50     18.15 o 
  -7  15   1      130.92      198.30     20.84 o 
  -5  15   1        3.76       19.51      8.04 o 
  -3  15   1       20.65       30.78      9.04 o 
  -1  15   1      329.97      335.96     14.49 o 
   1  15   1       10.93       25.75      9.26 o 
   3  15   1        0.45       26.70      9.04 o 
   5  15   1       93.15      149.26     14.12 o 
   7  15   1      308.84      367.70     25.54 o 
 -24   0   2       52.12       33.61     17.48 o 
 -22   0   2       25.53       50.82     12.30 o 
 -20   0   2     1000.97      864.74     26.87 o 
 -18   0   2      241.07      162.59     22.18 o 
 -16   0   2      598.47      600.36     13.79 o 
 -14   0   2      264.99      260.49     10.62 o 
 -12   0   2     1096.58      969.74     15.04 o 
 -10   0   2     3084.37     3320.68     35.22 o 
  -8   0   2     5508.28     4559.47     46.29 o 
  -6   0   2     4956.45     4313.80     44.65 o 
  -4   0   2      954.69      839.11     13.97 o 
  -2   0   2     1658.29     1540.65     12.93 o 
   0   0   2    17086.60    16817.60    165.14 o 
   2   0   2      661.25      894.16      9.24 o 
   4   0   2     3247.48     3098.47     23.59 o 
   6   0   2      777.78      977.23     10.47 o 
   8   0   2     1650.62     1598.61     16.01 o 
  10   0   2     3983.98     3662.04     38.19 o 
  12   0   2       22.69       21.64      3.61 o 
  14   0   2      364.13      316.57     11.16 o 
  16   0   2      789.69      816.38     25.11 o 
  18   0   2       27.51       18.82     13.44 o 
  20   0   2     1060.59     1029.82     33.61 o 
  22   0   2       58.39       43.02     15.46 o 
  24   0   2      167.35      174.77     19.49 o 
 -23   1   2      113.37      132.05     13.01 o 
 -21   1   2      240.12      247.98     20.08 o 
 -19   1   2       11.06       24.28      8.23 o 
 -17   1   2     1157.09     1146.83     21.00 o 
 -15   1   2        0.56        1.23      4.82 o 
 -13   1   2        7.70       21.67      4.24 o 
 -11   1   2      282.66      258.90      6.42 o 
  -9   1   2     3567.26     4684.93     36.56 o 
  -7   1   2     4856.11     5093.09     34.42 o 
  -5   1   2     4939.56     5196.18     32.44 o 
  -3   1   2      203.44      183.23      6.77 o 
  -1   1   2     3004.30     2699.95     15.61 o 
   1   1   2     6433.81     6427.95     38.75 o 
   3   1   2     9079.67     8604.86     54.72 o 
   5   1   2       81.48       81.06      2.46 o 
   7   1   2     1600.80     1544.39     11.18 o 
   9   1   2     1351.39     1329.10     11.06 o 
  11   1   2      350.57      519.00      6.94 o 
  13   1   2      197.29      190.48      6.90 o 
  15   1   2        0.56       -3.89      3.89 o 
  17   1   2        0.74       -5.02      5.02 o 
  19   1   2       63.38       60.49     10.42 o 
  21   1   2       74.90       65.42     11.16 o 
  23   1   2       93.29       85.48     16.81 o 
 -24   2   2       17.74       26.11     20.50 o 
 -22   2   2       53.91       52.16     10.81 o 
 -20   2   2      910.52      905.64     20.28 o 
 -18   2   2     1671.19     1493.09     24.44 o 
 -16   2   2       88.54       56.51      6.13 o 
 -14   2   2      617.56      596.83      7.69 o 
 -12   2   2       58.15       45.86      3.37 o 
 -10   2   2      181.61      221.46      4.90 o 
  -8   2   2       59.42       45.97      2.72 o 
  -6   2   2     3328.28     3975.36     23.71 o 
  -4   2   2      256.53      266.89      3.62 o 
  -2   2   2    17479.03    17723.31     98.57 o 
   0   2   2    56381.10    55423.92    494.37 o 
   2   2   2    66930.59    65998.01    734.18 o 
   4   2   2    29700.21    28708.59    180.39 o 
   6   2   2     3247.03     3419.01     22.44 o 
   8   2   2       94.84       89.12      3.20 o 
  10   2   2     1086.94     1066.64     10.21 o 
  12   2   2     1444.70     1549.08     13.92 o 
  14   2   2      235.16      274.06      8.75 o 
  16   2   2      100.73       79.25      5.62 o 
  18   2   2       11.40      -11.76     11.76 o 
  20   2   2      653.45      631.38     19.14 o 
  22   2   2      313.66      303.80     16.55 o 
  24   2   2      130.02      120.09     13.21 o 
 -23   3   2        2.57       -9.41     10.66 o 
 -21   3   2      967.08      883.64     21.79 o 
 -19   3   2      318.15      265.14     24.81 o 
 -17   3   2      428.29      466.62     10.52 o 
 -15   3   2        3.25       11.95      4.46 o 
 -13   3   2       73.23       60.24      4.47 o 
 -11   3   2      317.00      338.12      6.44 o 
  -9   3   2     5834.81     6482.45     45.91 o 
  -7   3   2     3513.38     3885.10     24.58 o 
  -5   3   2     1006.28     1296.80      8.76 o 
  -3   3   2     8176.71     8343.23     48.03 o 
  -1   3   2     3866.76     4030.03     23.79 o 
   1   3   2     5199.45     5303.26     33.02 o 
   3   3   2     5243.61     5229.71     33.17 o 
   5   3   2     1989.02     2033.26     13.93 o 
   7   3   2      890.27      874.09      7.98 o 
   9   3   2     2527.23     2535.12     19.43 o 
  11   3   2     1821.12     1999.99     16.43 o 
  13   3   2      273.40      249.49      9.22 o 
  15   3   2      857.41      836.20     13.78 o 
  17   3   2      542.98      542.51     16.07 o 
  19   3   2       43.78       44.71     10.01 o 
  21   3   2      613.11      533.05     18.56 o 
  23   3   2      599.01      533.07     19.21 o 
 -24   4   2       10.24        4.42     12.10 o 
 -22   4   2      113.15      146.97     12.19 o 
 -20   4   2        0.14        0.03     23.86 o 
 -18   4   2      521.42      438.95     32.32 o 
 -16   4   2      996.93      993.83     15.56 o 
 -14   4   2     3970.80     3818.04     36.41 o 
 -12   4   2     3190.66     3324.58     30.93 o 
 -10   4   2       24.86       13.87      3.39 o 
  -8   4   2     1045.38     1236.88     12.11 o 
  -6   4   2     3578.64     4536.98     30.69 o 
  -4   4   2       11.07        3.52      1.62 o 
  -2   4   2     4836.33     5565.11     34.73 o 
   0   4   2     2088.33     1853.34     26.31 o 
   2   4   2        7.81        5.76      2.05 o 
   4   4   2      436.38      565.37      5.29 o 
   6   4   2      721.86      615.90      6.27 o 
   8   4   2     4985.73     5906.64     46.45 o 
  10   4   2      611.94      607.94      8.89 o 
  12   4   2       23.88        9.76      4.33 o 
  14   4   2      168.90      188.21      7.72 o 
  16   4   2      229.40      235.00      9.04 o 
  18   4   2      465.99      465.18     17.48 o 
  20   4   2      374.24      339.53     15.64 o 
  22   4   2       28.30       27.36     10.80 o 
  24   4   2      233.57      261.79     16.15 o 
 -23   5   2      247.59      291.07     36.30 o 
 -21   5   2       23.59       17.28      9.06 o 
 -19   5   2       21.98       30.27      8.55 o 
 -17   5   2       23.56       34.92     10.69 o 
 -15   5   2       33.67       11.70      4.56 o 
 -13   5   2     2160.04     2189.57     49.00 o 
 -11   5   2      225.20      180.37      7.95 o 
  -9   5   2     1311.36     1416.41     13.58 o 
  -7   5   2     1143.12     1312.65     11.65 o 
  -5   5   2    10032.48    12605.17     90.16 o 
  -3   5   2      512.33      419.70      5.49 o 
  -1   5   2     1290.62     1506.07     13.53 o 
   1   5   2       14.44        4.39      2.17 o 
   3   5   2      222.56      320.59      5.11 o 
   5   5   2      120.90      163.22      3.83 o 
   7   5   2      997.33     1233.94     12.40 o 
   9   5   2        0.09        2.01      3.52 o 
  11   5   2       17.25       18.05      3.34 o 
  13   5   2       29.88       26.66      4.83 o 
  15   5   2     4636.73     4751.37     44.06 o 
  17   5   2      640.81      646.14     12.52 o 
  19   5   2       47.19       40.12      9.25 o 
  21   5   2        0.06       -9.15     14.12 o 
  23   5   2      100.98      125.39     13.44 o 
 -22   6   2       28.79       21.98     14.79 o 
 -20   6   2       23.34       30.03      8.42 o 
 -18   6   2      147.18      140.43     11.14 o 
 -16   6   2      378.50      394.36     14.10 o 
 -14   6   2     2244.92     2183.76     23.16 o 
 -12   6   2      308.70      406.07     23.19 o 
 -10   6   2      124.14      145.63      8.60 o 
  -8   6   2      185.06      197.01     12.90 o 
  -6   6   2     1479.28     1484.43     13.01 o 
  -4   6   2      595.39      720.29      7.66 o 
  -2   6   2      218.59      383.59      5.95 o 
   0   6   2      429.90      549.55      6.90 o 
   2   6   2        1.31       -0.31      5.01 o 
   4   6   2     1102.68     1596.83     13.64 o 
   6   6   2     2702.78     2821.92     24.62 o 
   8   6   2      390.80      457.86      9.35 o 
  10   6   2      970.15      954.21     14.10 o 
  12   6   2     1927.53     1909.50     17.99 o 
  14   6   2      577.33      490.55     11.06 o 
  16   6   2      742.61      679.58     11.51 o 
  18   6   2       49.14       50.78      5.77 o 
  20   6   2      101.06      103.30     10.02 o 
  22   6   2       38.16       35.41      9.94 o 
 -21   7   2        9.61       -4.03     20.17 o 
 -19   7   2      114.06       84.70     19.49 o 
 -17   7   2       40.50       40.91     23.19 o 
 -15   7   2      322.03      299.36     17.57 o 
 -13   7   2      277.16      230.16     14.49 o 
 -11   7   2     4116.25     3730.91     44.98 o 
  -9   7   2      456.18      377.75     12.83 o 
  -7   7   2     1814.32     1732.99     20.10 o 
  -5   7   2       11.62        5.36      3.18 o 
  -3   7   2     1822.71     2070.29     17.26 o 
  -1   7   2      152.66      266.11      6.28 o 
   1   7   2       51.74       27.32      3.02 o 
   3   7   2       14.73       37.05      3.40 o 
   5   7   2      570.83      627.69      8.76 o 
   7   7   2       47.81       62.03      3.58 o 
   9   7   2     3734.36     3461.58     51.10 o 
  11   7   2      432.76      406.63     17.34 o 
  13   7   2     2676.46     2507.67     31.91 o 
  15   7   2       50.93       56.03     11.38 o 
  17   7   2     1050.63      982.84     25.61 o 
  19   7   2      104.88      110.29      9.08 o 
  21   7   2       37.66       43.88      7.52 o 
 -20   8   2        9.59       -0.67     18.82 o 
 -18   8   2       47.71       59.09     13.78 o 
 -16   8   2       71.00       57.51     12.54 o 
 -14   8   2      123.91       93.49     12.81 o 
 -12   8   2      934.06      878.95     17.49 o 
 -10   8   2     1074.76     1165.72     19.70 o 
  -8   8   2     2638.03     2546.75     28.73 o 
  -6   8   2      169.33      172.48      8.17 o 
  -4   8   2     1722.74     1588.46     20.14 o 
  -2   8   2      713.64      749.99     12.43 o 
   0   8   2      916.77      804.89      9.34 o 
   2   8   2     1017.91      827.57     10.23 o 
   4   8   2     1141.91     1196.93     21.01 o 
   6   8   2      588.03      569.01      8.57 o 
   8   8   2      254.72      217.76     10.83 o 
  10   8   2     1000.25      927.76     24.87 o 
  12   8   2     2090.13     2078.48     29.32 o 
  14   8   2      749.32      783.17     53.10 o 
  16   8   2       24.21       16.78     18.49 o 
  18   8   2       68.46      109.65     13.87 o 
  20   8   2        0.16       11.43     20.84 o 
 -19   9   2       32.68       73.27     22.85 o 
 -17   9   2       71.79       79.64     18.15 o 
 -15   9   2      151.97      205.14     20.84 o 
 -13   9   2       70.91       63.42     16.47 o 
 -11   9   2        1.08       -0.58      7.56 o 
  -9   9   2     2388.57     2236.98     41.33 o 
  -7   9   2     2035.49     2079.38     25.03 o 
  -5   9   2     1883.95     1758.93     17.91 o 
  -3   9   2     2083.76     2025.57     19.84 o 
  -1   9   2       19.19       23.48      4.13 o 
   1   9   2      384.25      377.82      7.72 o 
   3   9   2      545.26      575.10      9.58 o 
   5   9   2      381.60      371.81     10.02 o 
   7   9   2     4969.64     4650.41     43.91 o 
   9   9   2     2398.01     2257.09     62.18 o 
  11   9   2      838.89      797.57     34.62 o 
  13   9   2       89.28       76.67     12.25 o 
  15   9   2      130.11      169.31     14.24 o 
  17   9   2      228.52      273.41     37.64 o 
  19   9   2      155.87      182.17     24.20 o 
 -18  10   2      115.79      145.87     21.51 o 
 -16  10   2      493.74      608.35     30.92 o 
 -14  10   2      308.35      289.04     18.18 o 
 -12  10   2      760.99      779.06     22.96 o 
 -10  10   2       58.34       38.21      8.09 o 
  -8  10   2      114.39      126.04      9.27 o 
  -6  10   2     2377.80     2262.15     21.67 o 
  -4  10   2     3467.01     3273.71     37.86 o 
  -2  10   2     1305.21     1239.76     16.11 o 
   0  10   2      801.55      741.82     10.23 o 
   2  10   2     1536.91     1437.04     20.14 o 
   4  10   2     2160.82     2163.35     22.43 o 
   6  10   2     2102.53     2020.57     26.17 o 
   8  10   2     2583.12     2460.24     92.76 o 
  10  10   2        1.57       -8.61     10.14 o 
  12  10   2       62.01       49.15     14.12 o 
  14  10   2       11.06       24.28     11.85 o 
  16  10   2        6.07       14.79     16.81 o 
  18  10   2      121.98      221.16     22.85 o 
 -17  11   2       11.54       71.93     19.49 o 
 -15  11   2       27.06       50.42     19.49 o 
 -13  11   2      604.43      630.53     32.27 o 
 -11  11   2      441.63      399.96     27.56 o 
  -9  11   2       35.59       14.79     16.13 o 
  -7  11   2      423.88      348.15     11.43 o 
  -5  11   2        0.31       -4.40      5.05 o 
  -3  11   2     1263.72     1238.24     22.03 o 
  -1  11   2     3217.06     3098.42     92.58 o 
   1  11   2        0.06       -5.92      5.92 o 
   3  11   2      599.60      591.39     24.84 o 
   5  11   2        0.69        2.26      6.11 o 
   7  11   2       48.22       55.75      4.50 o 
   9  11   2       42.65       17.48     14.12 o 
  11  11   2       72.95       70.58     16.13 o 
  13  11   2      196.68      158.64     19.49 o 
  15  11   2      486.38      597.59     32.94 o 
  17  11   2       74.37      118.31     20.17 o 
 -16  12   2       87.23      133.77     21.51 o 
 -14  12   2      192.74      244.01     23.53 o 
 -12  12   2      109.10      130.41     20.84 o 
 -10  12   2        4.46       14.79     16.13 o 
  -8  12   2       79.50      113.60     17.48 o 
  -6  12   2        3.84       -2.95      5.45 o 
  -4  12   2      574.77      524.28     11.72 o 
  -2  12   2      678.79      607.88     22.85 o 
   0  12   2        1.14        8.15      7.83 o 
   2  12   2      177.49      132.60     11.09 o 
   4  12   2     1919.98     1794.40     57.90 o 
   6  12   2       45.11       36.90      5.29 o 
   8  12   2        9.35       18.15     14.79 o 
  10  12   2       93.41       97.47     17.48 o 
  12  12   2        1.25       -3.36     16.81 o 
  14  12   2       48.75       96.80     20.84 o 
  16  12   2       52.15      116.29     20.84 o 
 -13  13   2      313.17      385.85     30.25 o 
 -11  13   2      119.85      174.10     21.51 o 
  -9  13   2        6.91        9.41     16.13 o 
  -7  13   2      102.67       82.26      7.15 o 
  -5  13   2      362.21      347.71     12.62 o 
  -3  13   2      319.19      308.57     13.05 o 
  -1  13   2      308.33      248.64     12.33 o 
   1  13   2       41.20       31.97      8.52 o 
   3  13   2      195.58      196.83     12.77 o 
   5  13   2       13.66       15.18      9.75 o 
   7  13   2        2.01       11.63      4.28 o 
   9  13   2        3.85       22.85     16.13 o 
  11  13   2        1.22       -1.34     15.46 o 
  13  13   2       82.83      148.56     22.18 o 
 -10  14   2       63.10      111.59     20.17 o 
  -8  14   2       26.71       79.99     17.48 o 
  -6  14   2       21.09       37.27      7.15 o 
  -4  14   2       20.50       38.17      8.33 o 
  -2  14   2      407.20      437.94     14.64 o 
   0  14   2      267.88      221.38     12.59 o 
   2  14   2       88.17       77.46     11.43 o 
   4  14   2       31.97       65.25      8.70 o 
   6  14   2       14.46       17.48      7.00 o 
   8  14   2      290.55      342.82     25.54 o 
  10  14   2       50.14       85.37     18.82 o 
  -7  15   2        5.62       20.17     16.13 o 
  -5  15   2      733.18      780.15     27.56 o 
  -3  15   2      102.09      123.38     10.01 o 
  -1  15   2      215.68      246.11     13.49 o 
   1  15   2       71.42       71.36      9.98 o 
   3  15   2        4.07       16.93      8.88 o 
   5  15   2      307.30      379.56     13.80 o 
   7  15   2      477.27      613.72     29.58 o 
 -23   1   3        0.08      -10.90     10.90 o 
 -21   1   3        9.13       15.61      8.48 o 
 -19   1   3       82.79       58.19      9.02 o 
 -17   1   3     2010.27     1921.47     31.96 o 
 -15   1   3     5968.38     5431.88     40.66 o 
 -13   1   3      588.32      494.04      8.51 o 
 -11   1   3       60.14       68.75      4.13 o 
  -9   1   3    16088.94    17096.04    120.62 o 
  -7   1   3     1976.31     2176.33     17.34 o 
  -5   1   3     3066.48     2945.64     20.57 o 
  -3   1   3       89.54       53.44      2.57 o 
  -1   1   3     8291.08     8876.22     52.95 o 
   1   1   3      862.26      828.58      6.32 o 
   3   1   3      364.70      276.34      4.10 o 
   5   1   3     5733.55     5869.91     37.62 o 
   7   1   3       23.61       27.23      2.31 o 
   9   1   3      938.64      959.76      9.72 o 
  11   1   3     2110.14     1989.20     16.93 o 
  13   1   3     7486.81     7439.56     54.95 o 
  15   1   3      128.15      121.31      4.94 o 
  17   1   3       68.55       44.67      9.47 o 
  19   1   3        0.38       -9.47      9.47 o 
  21   1   3      211.66      248.83     15.69 o 
  23   1   3       28.78        3.89     11.38 o 
 -24   2   3       84.20       92.55     16.13 o 
 -22   2   3       30.58       19.36     10.81 o 
 -20   2   3        0.16       -5.87      8.93 o 
 -18   2   3     1480.78     1325.06     23.07 o 
 -16   2   3        2.53        9.67      4.23 o 
 -14   2   3     3893.99     3617.31     26.24 o 
 -12   2   3        2.89       11.55      3.47 o 
 -10   2   3      130.46      194.01      5.46 o 
  -8   2   3      903.40     1069.61      9.61 o 
  -6   2   3      470.78      360.74      4.86 o 
  -4   2   3      438.53      499.90      4.61 o 
  -2   2   3     6395.17     6515.43     36.70 o 
   0   2   3       79.04       97.12      2.41 o 
   2   2   3    12909.69    12927.81     76.66 o 
   4   2   3    31802.91    31689.44    189.20 o 
   6   2   3     2817.33     3174.34     21.34 o 
   8   2   3      246.72      294.47      4.29 o 
  10   2   3     5342.94     5472.69     37.69 o 
  12   2   3     1252.14     1255.33     12.93 o 
  14   2   3      113.47      122.23      4.70 o 
  16   2   3       16.36       16.18      6.66 o 
  18   2   3      364.05      362.61     34.62 o 
  20   2   3      379.37      390.37     16.75 o 
  22   2   3       45.66       26.53     10.62 o 
  24   2   3        0.02       -8.23     11.29 o 
 -23   3   3      106.24      141.75     13.08 o 
 -21   3   3      102.03       70.89     12.92 o 
 -19   3   3        3.76       10.19     11.93 o 
 -17   3   3      488.12      514.70     11.09 o 
 -15   3   3       37.06       36.40      5.11 o 
 -13   3   3       49.18       53.83      3.90 o 
 -11   3   3      104.87       84.34      3.87 o 
  -9   3   3     1646.68     1794.22     13.06 o 
  -7   3   3     8665.67     9166.09     56.25 o 
  -5   3   3     2817.29     3023.77     18.66 o 
  -3   3   3       96.31       90.78      2.48 o 
  -1   3   3      266.29      240.71      6.01 o 
   1   3   3    24522.76    25600.87    148.52 o 
   3   3   3     3520.46     3435.81     21.01 o 
   5   3   3       38.43       96.89      3.08 o 
   7   3   3       24.19        9.86      2.63 o 
   9   3   3      104.35      135.29      5.81 o 
  11   3   3      312.37      282.68      6.18 o 
  13   3   3     1491.10     1438.36     13.14 o 
  15   3   3     1048.57     1084.63     16.89 o 
  17   3   3      478.97      458.90     10.72 o 
  19   3   3        0.75        2.22      9.85 o 
  21   3   3      582.14      595.99     19.21 o 
  23   3   3        1.06        4.26     10.62 o 
 -24   4   3       14.38       12.48     11.14 o 
 -22   4   3        1.41        1.56     10.01 o 
 -20   4   3      219.38      225.53     13.87 o 
 -18   4   3      228.45      228.82     21.96 o 
 -16   4   3     1990.00     1818.97     27.09 o 
 -14   4   3     1651.59     1602.73     16.71 o 
 -12   4   3      532.94      482.52      8.52 o 
 -10   4   3        2.14       16.38      3.26 o 
  -8   4   3      714.10      804.92      8.67 o 
  -6   4   3    15390.98    16933.34    109.65 o 
  -4   4   3      553.87      612.70      5.97 o 
  -2   4   3     3403.23     3463.60     22.23 o 
   0   4   3     6083.14     6082.04     48.71 o 
   2   4   3     1628.37     1817.96     14.48 o 
   4   4   3     2089.91     2074.11     16.26 o 
   6   4   3      272.08      307.08      5.08 o 
   8   4   3       56.88       76.93      3.53 o 
  10   4   3       21.54        8.82      3.33 o 
  12   4   3      145.11      184.67      7.65 o 
  14   4   3       61.60       69.91      6.86 o 
  16   4   3       46.42       51.86      5.46 o 
  18   4   3       16.71       -3.36      8.95 o 
  20   4   3       21.69       18.42      9.95 o 
  22   4   3        5.29        4.82     10.80 o 
 -23   5   3       70.13       90.37     13.78 o 
 -21   5   3       75.15       68.96     10.07 o 
 -19   5   3      100.99       76.73      9.86 o 
 -17   5   3       13.83       12.28      8.34 o 
 -15   5   3      270.95      203.48      8.10 o 
 -13   5   3        3.10        2.81      4.99 o 
 -11   5   3      178.28      234.21      7.40 o 
  -9   5   3       63.65       43.89      3.83 o 
  -7   5   3        6.12        6.26      2.93 o 
  -5   5   3     1762.59     2447.47     17.98 o 
  -3   5   3      952.82      955.97      8.59 o 
  -1   5   3      768.78      870.29      8.10 o 
   1   5   3     3051.81     2945.91     24.42 o 
   3   5   3      310.38      366.48      5.62 o 
   5   5   3     5341.82     6044.86     40.44 o 
   7   5   3        5.38       12.69      2.55 o 
   9   5   3      624.43      629.81      9.54 o 
  11   5   3      438.07      444.27     11.15 o 
  13   5   3      917.96      912.65     15.52 o 
  15   5   3       57.32       61.50      5.55 o 
  17   5   3      315.80      305.25     10.01 o 
  19   5   3        0.31       -2.39      9.06 o 
  21   5   3      292.28      308.95     15.15 o 
  23   5   3      101.97      106.44     12.06 o 
 -22   6   3        5.10       -7.81      9.42 o 
 -20   6   3        0.00       -4.17     10.76 o 
 -18   6   3      261.01      285.11      8.99 o 
 -16   6   3      100.32       69.65      5.46 o 
 -14   6   3       36.09       20.06      4.71 o 
 -12   6   3      295.92      299.16      7.77 o 
 -10   6   3      264.85      279.41      6.77 o 
  -8   6   3        5.22       11.57      3.21 o 
  -6   6   3      259.63      258.31      5.44 o 
  -4   6   3      922.04      948.67      8.84 o 
  -2   6   3     1925.97     2099.62     15.95 o 
   0   6   3     3132.13     3661.25     27.57 o 
   2   6   3     1417.07     1444.66     12.62 o 
   4   6   3     4688.29     4794.52     35.30 o 
   6   6   3     2488.83     2458.39     21.47 o 
   8   6   3       29.54       30.60      3.87 o 
  10   6   3       46.27       19.15      4.38 o 
  12   6   3      407.21      420.48      7.51 o 
  14   6   3       23.01       19.86      4.98 o 
  16   6   3       37.60       29.37      5.48 o 
  18   6   3       48.81       57.60      6.67 o 
  20   6   3       92.63       93.20      9.94 o 
  22   6   3        2.21       -1.15      9.67 o 
 -21   7   3        5.24      -19.49     19.49 o 
 -19   7   3      334.55      383.29     12.77 o 
 -17   7   3       89.64      106.35     13.21 o 
 -15   7   3      118.11      101.68     12.59 o 
 -13   7   3      753.17      677.24     20.67 o 
 -11   7   3     1363.15     1196.37     26.57 o 
  -9   7   3       22.42       17.59      7.49 o 
  -7   7   3        0.15        0.85      3.27 o 
  -5   7   3      121.15      120.49      4.72 o 
  -3   7   3        0.09        1.76      3.09 o 
  -1   7   3     3448.07     3505.73     29.28 o 
   1   7   3      856.72      707.47      8.99 o 
   3   7   3       58.07       42.59      3.61 o 
   5   7   3      399.92      425.22     10.17 o 
   7   7   3      773.34      870.93     10.48 o 
   9   7   3      259.20      242.75      7.34 o 
  11   7   3     3615.67     3406.41     37.40 o 
  13   7   3      642.70      610.35      9.90 o 
  15   7   3      124.00      117.64      6.17 o 
  17   7   3      263.05      262.15      7.85 o 
  19   7   3      338.20      298.05      9.30 o 
  21   7   3        0.77       -7.39      8.02 o 
 -20   8   3        7.37        4.03     20.84 o 
 -18   8   3       49.60       62.98     17.14 o 
 -16   8   3        2.27       18.15     11.77 o 
 -14   8   3      445.96      523.05     20.37 o 
 -12   8   3     1950.73     1913.01     34.46 o 
 -10   8   3      356.08      227.23     11.56 o 
  -8   8   3       67.29       47.27      9.77 o 
  -6   8   3      193.85      164.02      5.46 o 
  -4   8   3      308.81      223.97      7.89 o 
  -2   8   3     1714.74     1851.01     16.05 o 
   0   8   3       23.76       41.40      4.09 o 
   2   8   3       83.82      118.21      4.64 o 
   4   8   3      215.38      261.49      7.37 o 
   6   8   3      160.15      141.19      8.27 o 
   8   8   3       77.70       60.43      4.09 o 
  10   8   3      286.33      329.23     16.04 o 
  12   8   3      368.14      351.31     17.57 o 
  14   8   3      867.14      896.18     24.95 o 
  16   8   3       25.48       29.62     12.11 o 
  18   8   3      131.23      116.24     13.76 o 
  20   8   3      160.93      164.69     22.85 o 
 -19   9   3       68.22       87.39     21.51 o 
 -17   9   3        8.73       16.47     29.91 o 
 -15   9   3        6.00        0.38     15.80 o 
 -13   9   3       14.17       26.69     11.16 o 
 -11   9   3        0.17       11.79      7.71 o 
  -9   9   3       11.49        5.71      7.61 o 
  -7   9   3     1228.94     1165.51     13.25 o 
  -5   9   3     3786.59     3830.31     31.07 o 
  -3   9   3     1239.88     1202.29     18.70 o 
  -1   9   3     1293.99     1368.20     13.46 o 
   1   9   3       59.09       88.74      4.72 o 
   3   9   3      344.49      299.30      7.32 o 
   5   9   3     1503.25     1524.32     19.98 o 
   7   9   3       17.14       25.03      7.34 o 
   9   9   3       19.85        6.59      8.24 o 
  11   9   3      671.60      628.28     32.60 o 
  13   9   3      405.79      433.99     19.00 o 
  15   9   3       24.06       36.62     11.85 o 
  17   9   3       11.61       19.83     12.83 o 
  19   9   3      335.57      364.34     30.25 o 
 -18  10   3      214.92      330.05     30.92 o 
 -16  10   3       29.57       30.92     17.48 o 
 -14  10   3      217.04      260.14     16.62 o 
 -12  10   3       50.84       16.81     12.36 o 
 -10  10   3     2139.37     2065.29     34.79 o 
  -8  10   3        5.29        7.49      7.91 o 
  -6  10   3      654.63      650.47     15.07 o 
  -4  10   3     6013.99     5758.33     61.29 o 
  -2  10   3      399.64      325.57      9.51 o 
   0  10   3       51.78       28.02      4.70 o 
   2  10   3       64.78       51.48      5.64 o 
   4  10   3      964.71      924.37     16.41 o 
   6  10   3      538.07      520.89     13.32 o 
   8  10   3      262.74      296.07      6.71 o 
  10  10   3      124.22      123.56     12.77 o 
  12  10   3      212.00      193.05     14.24 o 
  14  10   3        6.89       22.18     16.13 o 
  16  10   3        9.29       45.71     18.82 o 
  18  10   3        0.01       38.32     19.49 o 
 -17  11   3       26.86       79.32     19.49 o 
 -15  11   3        0.51       -4.71     16.81 o 
 -13  11   3       37.18       63.86     18.82 o 
 -11  11   3      510.72      496.09     26.89 o 
  -9  11   3        0.96      -11.43     15.46 o 
  -7  11   3      154.53      138.15      6.56 o 
  -5  11   3      278.37      257.94      9.03 o 
  -3  11   3     1230.06     1109.89     16.97 o 
  -1  11   3        6.72        6.35      8.01 o 
   1  11   3      650.97      610.94     12.93 o 
   3  11   3      504.68      452.57     11.32 o 
   5  11   3       41.83       19.32      5.54 o 
   7  11   3      108.84      127.52      6.93 o 
   9  11   3       33.18       34.95     14.79 o 
  11  11   3      192.58      174.10     20.17 o 
  13  11   3      133.90      124.36     20.17 o 
  15  11   3       70.33      100.83     20.17 o 
  17  11   3      310.90      428.19     29.58 o 
 -16  12   3      136.17      284.34     26.22 o 
 -14  12   3      365.65      503.48     32.94 o 
 -12  12   3       18.00       34.28     18.15 o 
 -10  12   3        0.90       18.82     14.79 o 
  -8  12   3       12.65       34.95     16.13 o 
  -6  12   3       11.28       14.65      6.21 o 
  -4  12   3      310.72      289.11     10.12 o 
  -2  12   3      368.06      346.03     14.05 o 
   0  12   3     1741.30     1511.36     66.55 o 
   2  12   3      417.96      326.33     13.97 o 
   4  12   3      351.78      391.56     35.63 o 
   6  12   3      298.79      293.18      9.28 o 
   8  12   3       14.56       -1.34     13.44 o 
  10  12   3        2.44       -0.67     15.46 o 
  12  12   3        0.20       -1.34     16.81 o 
  14  12   3        4.14       13.44     18.15 o 
  16  12   3       26.52       59.15     19.49 o 
 -13  13   3      213.47      330.05     29.58 o 
 -11  13   3      191.44      250.06     23.53 o 
  -9  13   3      113.27      123.69     18.82 o 
  -7  13   3       21.68        0.73      6.48 o 
  -5  13   3       16.65       19.79      7.43 o 
  -3  13   3       51.22       48.17      8.20 o 
  -1  13   3      235.57      258.49     13.28 o 
   1  13   3       90.35      116.63      9.74 o 
   3  13   3        7.88       13.15      8.40 o 
   5  13   3       81.56       79.99      8.55 o 
   7  13   3      105.83      119.43     17.22 o 
   9  13   3        0.21       10.08     15.46 o 
  11  13   3      135.89      151.92     20.84 o 
  13  13   3       74.68      138.47     22.18 o 
 -10  14   3      143.87      172.08     21.51 o 
  -8  14   3        2.30        3.36     16.13 o 
  -6  14   3       25.65       31.09     10.08 o 
  -4  14   3      103.54       88.84      9.33 o 
  -2  14   3        9.09       15.79      8.56 o 
   0  14   3       24.71       23.64      8.78 o 
   2  14   3       67.28      112.10      9.95 o 
   4  14   3        1.71       12.96      8.07 o 
   6  14   3        0.39       11.41      7.52 o 
   8  14   3       28.19       48.40     16.81 o 
  10  14   3       16.00       46.38     18.15 o 
  -7  15   3      169.24      210.40     20.84 o 
  -5  15   3      126.95      143.05     16.81 o 
  -3  15   3        6.43       29.04      9.04 o 
  -1  15   3       98.18      102.85     16.13 o 
   1  15   3       93.74       99.74     10.21 o 
   3  15   3      218.95      274.52     14.16 o 
   5  15   3        4.72       23.73      8.55 o 
   7  15   3        2.53       25.54     16.13 o 
 -24   0   4       99.98      130.41     19.49 o 
 -22   0   4      386.02      435.95     23.32 o 
 -20   0   4       88.39       69.63     17.14 o 
 -18   0   4       19.66       -5.65     11.59 o 
 -16   0   4     9920.83     9119.72    112.20 o 
 -14   0   4      282.90      284.39     11.83 o 
 -12   0   4      743.13      723.36     13.73 o 
 -10   0   4      116.35       90.70      6.07 o 
  -8   0   4    13442.67    15492.00    174.21 o 
  -6   0   4      110.49      101.98      4.37 o 
  -4   0   4     1537.45     1662.34     22.51 o 
  -2   0   4     2553.70     2319.83     22.52 o 
   0   0   4    22522.30    21766.59    194.26 o 
   4   0   4    12286.16    11344.03     90.73 o 
   6   0   4     3163.33     2980.68     28.82 o 
   8   0   4      688.53      616.96     10.26 o 
  10   0   4     1452.96     1374.31     17.73 o 
  12   0   4     3714.52     4018.89     42.92 o 
  14   0   4      675.26      737.94     15.06 o 
  16   0   4     1436.06     1419.70     37.64 o 
  18   0   4      840.70      793.20     28.90 o 
  20   0   4      495.72      434.92     24.20 o 
  22   0   4       65.46       76.63     16.81 o 
  24   0   4      166.33      147.21     19.49 o 
 -23   1   4      224.69      268.54     27.33 o 
 -21   1   4      105.81      116.62     10.06 o 
 -19   1   4      290.96      221.38     20.47 o 
 -17   1   4      181.77      140.90     12.13 o 
 -15   1   4     1293.79     1269.51     13.97 o 
 -13   1   4     5271.60     5117.06     42.18 o 
 -11   1   4      343.45      302.14      8.57 o 
  -9   1   4     1483.93     1646.77     16.06 o 
  -7   1   4     5195.85     5242.77     41.98 o 
  -5   1   4     2133.58     2075.53     15.60 o 
  -3   1   4      463.04      412.07      5.21 o 
  -1   1   4    10125.42    10264.87     64.64 o 
   1   1   4     6637.13     6383.79     38.34 o 
   5   1   4    10507.98    10995.37     66.59 o 
   7   1   4        5.30        2.02      2.11 o 
   9   1   4       13.77       11.98      2.21 o 
  11   1   4     1335.71     1340.86     12.91 o 
  13   1   4     1785.96     1774.19     16.27 o 
  15   1   4       64.31       62.08      5.42 o 
  17   1   4      627.23      565.02     17.57 o 
  19   1   4      148.17      149.12     11.85 o 
  21   1   4     1660.28     1603.31     30.63 o 
  23   1   4       55.08       62.27     12.33 o 
 -24   2   4        0.41        3.44     11.77 o 
 -22   2   4        4.73       14.15     14.26 o 
 -20   2   4      195.75      200.51     17.17 o 
 -18   2   4      680.34      585.39     16.30 o 
 -16   2   4      383.02      302.39     10.79 o 
 -14   2   4     3204.16     2996.99     23.14 o 
 -12   2   4      113.00      114.97      4.39 o 
 -10   2   4     1504.50     1544.06     13.44 o 
  -8   2   4      376.49      610.64      6.72 o 
  -6   2   4     9068.53     9940.94     61.90 o 
  -4   2   4       98.79      105.08      2.88 o 
  -2   2   4      376.49      523.97      5.58 o 
   0   2   4     2645.51     2377.55     15.33 o 
   2   2   4       10.96       45.66      2.35 o 
   4   2   4     9010.26     8657.22     52.16 o 
   6   2   4     2271.50     2442.04     17.15 o 
   8   2   4      262.01      271.70      5.25 o 
  10   2   4      242.46      183.84      5.08 o 
  12   2   4      798.52      836.44      9.21 o 
  14   2   4        7.27       10.71      4.11 o 
  16   2   4       15.15       15.91      4.91 o 
  18   2   4      427.99      428.19     16.14 o 
  20   2   4      850.65      844.23     21.80 o 
  22   2   4       12.91        8.55     11.10 o 
  24   2   4        1.40        5.70     11.85 o 
 -23   3   4       14.69       28.40     11.46 o 
 -21   3   4      152.21      157.90     11.33 o 
 -19   3   4      475.08      466.89     26.29 o 
 -17   3   4        3.98       -0.77      8.44 o 
 -15   3   4       45.70       59.49      5.02 o 
 -13   3   4      199.06      191.21      5.33 o 
 -11   3   4      148.75      119.75      4.28 o 
  -9   3   4      321.65      366.68      6.01 o 
  -7   3   4       48.03       59.96      3.14 o 
  -5   3   4      810.28      825.95      6.90 o 
  -3   3   4     3208.51     3769.20     23.24 o 
  -1   3   4     4573.15     4236.59     27.25 o 
   1   3   4     2899.07     3208.77     20.02 o 
   3   3   4     6650.55     7223.80     45.28 o 
   5   3   4    12284.01    12102.40     76.39 o 
   7   3   4      338.76      430.18      6.10 o 
   9   3   4      255.12      240.19      5.50 o 
  11   3   4      283.76      230.40      5.82 o 
  13   3   4      128.39      116.84      4.72 o 
  15   3   4      237.43      283.82     15.11 o 
  17   3   4     1549.53     1511.13     24.55 o 
  19   3   4       25.33       13.21      9.36 o 
  21   3   4       15.19       -0.37     12.10 o 
  23   3   4       42.16       42.72     11.95 o 
 -22   4   4      196.02      259.66     15.49 o 
 -20   4   4       12.02       19.10     10.71 o 
 -18   4   4      141.67      126.18      9.96 o 
 -16   4   4      360.71      366.60      8.97 o 
 -14   4   4      560.59      511.40     11.31 o 
 -12   4   4     7999.24     7634.42     67.83 o 
 -10   4   4       15.18       -0.18      3.41 o 
  -8   4   4     1287.55     1492.90     12.92 o 
  -6   4   4     4116.74     4015.70     27.54 o 
  -4   4   4     2984.87     3660.18     23.84 o 
  -2   4   4        2.36        7.03      2.48 o 
   0   4   4      214.87      257.55      5.33 o 
   2   4   4      461.52      429.77      5.24 o 
   4   4   4     4086.08     4389.76     30.99 o 
   6   4   4    11756.79    13282.92     89.76 o 
   8   4   4       83.33       98.27      4.08 o 
  10   4   4      272.82      308.35      6.38 o 
  12   4   4     1208.40     1167.87     12.05 o 
  14   4   4      685.75      634.81     10.41 o 
  16   4   4        3.27       11.42      5.21 o 
  18   4   4       86.92       83.47     13.44 o 
  20   4   4       22.52       23.80      9.85 o 
  22   4   4       50.01       67.72     11.78 o 
 -23   5   4      190.44      200.38     13.31 o 
 -21   5   4       67.07       72.81     10.44 o 
 -19   5   4        0.37       -7.61      8.45 o 
 -17   5   4      158.45      145.83      8.60 o 
 -15   5   4      122.40       80.90      6.10 o 
 -13   5   4      106.07      116.48      5.99 o 
 -11   5   4      236.56      192.75      9.43 o 
  -9   5   4       11.68       38.16      5.11 o 
  -7   5   4      212.93      178.83      5.81 o 
  -5   5   4      901.23      900.37      9.28 o 
  -3   5   4      952.12     1151.44     10.27 o 
  -1   5   4     3184.59     3889.12     27.28 o 
   1   5   4     5360.81     5288.91     36.28 o 
   3   5   4     1008.00      894.46      8.63 o 
   5   5   4     8479.90     8310.51     55.85 o 
   7   5   4      430.83      311.43      5.53 o 
   9   5   4     1532.88     1516.86     15.89 o 
  11   5   4      475.70      475.23      9.12 o 
  13   5   4      170.28      181.47      8.47 o 
  15   5   4     1924.16     1962.75     22.55 o 
  17   5   4     1000.85     1004.94     24.40 o 
  19   5   4     1022.76     1016.42     22.61 o 
  21   5   4        6.85       12.30     10.44 o 
  23   5   4       29.12       40.38     11.69 o 
 -22   6   4       59.84       97.32     15.12 o 
 -20   6   4       39.52       54.25     14.12 o 
 -18   6   4      103.03      106.17      6.88 o 
 -16   6   4       16.67       23.19      5.63 o 
 -14   6   4     5564.56     5104.82     79.75 o 
 -12   6   4      561.94      481.97      9.46 o 
 -10   6   4     2838.27     2676.28     26.48 o 
  -8   6   4       15.37        7.60      4.23 o 
  -6   6   4       64.34       31.72      2.71 o 
  -4   6   4     1071.84     1007.69      9.38 o 
  -2   6   4      189.17      131.88      4.44 o 
   0   6   4     7525.81     7486.16     59.77 o 
   2   6   4     3071.78     3152.90     22.88 o 
   4   6   4     5598.42     5929.61     47.59 o 
   6   6   4      108.59      175.67      4.71 o 
   8   6   4     1319.87     1421.43     15.71 o 
  10   6   4       88.67       59.39      5.25 o 
  12   6   4       97.03      106.91      6.25 o 
  14   6   4      522.81      516.28      9.73 o 
  16   6   4      868.77      868.53     13.84 o 
  18   6   4      183.93      234.05     13.18 o 
  20   6   4       85.41       99.20     13.78 o 
  22   6   4       28.08       46.10     10.46 o 
 -21   7   4      123.93      126.60      9.23 o 
 -19   7   4       84.34       81.32      5.49 o 
 -17   7   4      119.82      136.27      6.68 o 
 -15   7   4        5.92       -1.86      5.78 o 
 -13   7   4     1698.54     1470.42     20.55 o 
 -11   7   4     3720.40     3566.26     41.82 o 
  -9   7   4       86.46       90.43      4.62 o 
  -7   7   4     1275.07     1203.56     12.40 o 
  -5   7   4      112.53       63.65      4.22 o 
  -3   7   4     1029.81     1358.78     13.57 o 
  -1   7   4      262.36      237.86      6.44 o 
   1   7   4      866.60      879.77     10.35 o 
   3   7   4     1835.77     1734.83     19.53 o 
   5   7   4     1201.53     1290.62     12.26 o 
   7   7   4       45.40       56.37      4.27 o 
   9   7   4      562.88      610.46      9.60 o 
  11   7   4      119.59      102.81      5.26 o 
  13   7   4       34.40       39.04      7.18 o 
  15   7   4      452.48      464.05     12.81 o 
  17   7   4       43.06       49.67      7.68 o 
  19   7   4      501.50      527.43     20.50 o 
  21   7   4        3.19       -4.93      8.42 o 
 -20   8   4        8.33       12.77     19.49 o 
 -18   8   4      157.21      192.25     23.53 o 
 -16   8   4       17.68       20.80     12.06 o 
 -14   8   4      161.43      157.23     14.02 o 
 -12   8   4       45.25       12.67     10.69 o 
 -10   8   4      282.88      271.45     13.35 o 
  -8   8   4     1660.90     1784.50     27.92 o 
  -6   8   4       19.51       11.31      4.16 o 
  -4   8   4       10.63        6.36      3.60 o 
  -2   8   4      442.52      465.22      8.13 o 
   0   8   4       25.76       32.94      4.10 o 
   2   8   4       68.59       85.80      4.49 o 
   4   8   4      559.13      552.53      8.23 o 
   6   8   4        0.62       -0.32      4.37 o 
   8   8   4      552.29      555.04      9.63 o 
  10   8   4     2083.49     1972.16     20.81 o 
  12   8   4      577.64      560.76     11.67 o 
  14   8   4      598.47      623.16     28.23 o 
  16   8   4        0.02       -1.01     11.41 o 
  18   8   4      214.89      201.66     22.85 o 
  20   8   4       50.64       31.59     19.49 o 
 -19   9   4      365.58      446.34     34.28 o 
 -17   9   4       97.13      141.37     15.44 o 
 -15   9   4       15.34       23.86     12.33 o 
 -13   9   4       22.85       50.01     16.47 o 
 -11   9   4      911.97      890.14     18.18 o 
  -9   9   4      344.47      366.98     13.94 o 
  -7   9   4       10.21       23.66      4.38 o 
  -5   9   4     1897.35     1778.88     18.69 o 
  -3   9   4     1172.81     1040.39     11.16 o 
  -1   9   4       78.83       92.21      5.56 o 
   1   9   4     3111.62     2889.37     43.58 o 
   3   9   4       86.38       63.68      4.72 o 
   5   9   4      190.33      162.69      6.71 o 
   7   9   4      640.25      571.14      9.78 o 
   9   9   4       94.34       95.86      8.71 o 
  11   9   4      217.53      199.78     13.76 o 
  13   9   4        0.02       -9.55     11.10 o 
  15   9   4       24.82       39.42     12.06 o 
  17   9   4       72.62       76.42     17.48 o 
  19   9   4        0.01       -6.72     20.84 o 
 -18  10   4        2.07       30.25     20.17 o 
 -16  10   4        9.51       59.15     19.49 o 
 -14  10   4     1186.33     1416.34     45.04 o 
 -12  10   4      329.12      354.87     18.94 o 
 -10  10   4        0.06        0.34     10.46 o 
  -8  10   4     1326.70     1243.92     18.24 o 
  -6  10   4        0.00       -4.70      4.70 o 
  -4  10   4      662.48      653.63     11.68 o 
  -2  10   4      668.66      628.19     13.09 o 
   0  10   4      105.91       75.98      6.18 o 
   2  10   4       29.92        3.33      5.91 o 
   4  10   4     1600.32     1455.22     18.90 o 
   6  10   4       33.52       50.84      5.39 o 
   8  10   4       43.95       62.31      4.83 o 
  10  10   4      681.98      663.63     20.85 o 
  12  10   4        0.59       21.51     16.13 o 
  14  10   4      124.25      120.32     18.82 o 
  16  10   4        4.66       14.12     16.81 o 
 -17  11   4        3.23       52.43     20.84 o 
 -15  11   4      261.74      406.68     30.92 o 
 -13  11   4      118.39      120.32     20.17 o 
 -11  11   4      231.08      248.72     23.53 o 
  -9  11   4      479.37      462.48     28.23 o 
  -7  11   4       17.79       20.91      4.90 o 
  -5  11   4      268.81      235.42      9.18 o 
  -3  11   4      386.71      364.87     10.70 o 
  -1  11   4      238.17      233.51     13.44 o 
   1  11   4     2005.36     1763.14     32.94 o 
   3  11   4        0.93       -6.79      6.79 o 
   5  11   4      210.17      193.88     10.48 o 
   7  11   4      308.22      291.07      8.91 o 
   9  11   4       50.56       35.63     14.79 o 
  11  11   4      163.51      137.13     18.15 o 
  13  11   4      362.14      389.21     28.23 o 
  15  11   4        0.56       22.85     16.81 o 
  17  11   4        0.05       23.53     19.49 o 
 -14  12   4       33.37       16.81     18.15 o 
 -12  12   4      310.19      326.02     28.23 o 
 -10  12   4       67.37       80.66     18.15 o 
  -8  12   4       83.34       63.19     15.46 o 
  -6  12   4       12.67        7.35      8.07 o 
  -4  12   4        1.09        8.66      7.71 o 
  -2  12   4     1529.64     1499.72     26.78 o 
   0  12   4        0.64        8.70      8.52 o 
   2  12   4      195.51      169.44     10.62 o 
   4  12   4     1248.35     1085.61     21.44 o 
   6  12   4      393.59      386.97     10.43 o 
   8  12   4      470.02      476.38      9.71 o 
  10  12   4        0.04       15.46     14.79 o 
  12  12   4       41.66       47.05     16.81 o 
  14  12   4       36.56       38.32     17.48 o 
 -13  13   4       33.61       29.58     19.49 o 
 -11  13   4        0.12       32.94     18.82 o 
  -9  13   4       58.07       67.89     18.15 o 
  -7  13   4      195.29      163.09      9.57 o 
  -5  13   4      265.63      222.90     11.80 o 
  -3  13   4       22.29       19.11      8.07 o 
  -1  13   4      780.49      658.73     18.15 o 
   1  13   4      175.08      198.26     12.59 o 
   3  13   4       89.92       72.65      9.19 o 
   5  13   4        6.57       18.25      8.07 o 
   7  13   4      198.09      209.22     17.81 o 
   9  13   4       20.88       54.45     16.81 o 
  11  13   4        0.04       -3.36     16.81 o 
  13  13   4        2.28        6.05     16.81 o 
 -10  14   4       37.06       49.07     18.82 o 
  -8  14   4        0.31        1.34     16.81 o 
  -6  14   4        1.46        2.78      7.15 o 
  -4  14   4       42.35       52.76      8.74 o 
  -2  14   4        2.47        1.20      8.40 o 
   0  14   4        0.35        6.85      8.52 o 
   2  14   4      130.30      125.65     10.21 o 
   4  14   4       70.54       84.21     13.44 o 
   6  14   4      121.04      111.10      9.16 o 
   8  14   4       44.85       50.42     17.48 o 
  10  14   4       46.76       65.88     18.82 o 
  -7  15   4       18.59       56.47     17.48 o 
  -5  15   4      103.21      102.26      9.56 o 
  -3  15   4       13.15       12.89      9.04 o 
  -1  15   4       37.80       37.62      9.75 o 
   1  15   4        0.07       18.82     14.12 o 
   3  15   4       62.55      148.19     10.98 o 
   5  15   4        0.48       20.45     12.44 o 
   7  15   4        3.39       22.85     16.13 o 
 -23   1   5        3.76       -9.23      9.56 o 
 -21   1   5       32.05       43.38      9.43 o 
 -19   1   5        9.96       -1.63      8.93 o 
 -17   1   5      312.15      274.84     23.58 o 
 -15   1   5      417.62      485.72     10.82 o 
 -13   1   5     4274.84     4188.63     36.10 o 
 -11   1   5      112.51      134.11      5.49 o 
  -9   1   5      602.23      763.14     11.12 o 
  -7   1   5     1315.89     1211.74     11.79 o 
  -5   1   5      470.00      355.61      5.26 o 
  -3   1   5     7416.58     7838.80     46.83 o 
  -1   1   5        2.07       -1.33      2.44 o 
   1   1   5     5568.72     5270.30     32.15 o 
   3   1   5      453.92      395.63      4.89 o 
   5   1   5     2610.69     2759.54     22.88 o 
   7   1   5      150.86      201.88      4.55 o 
   9   1   5     1023.45      997.31     10.06 o 
  11   1   5        0.29        0.44      3.59 o 
  13   1   5      699.06      687.47     16.64 o 
  15   1   5        1.10       10.04      4.61 o 
  17   1   5      624.99      592.93     18.82 o 
  19   1   5       86.32       70.93     10.46 o 
  21   1   5      279.72      277.26     16.08 o 
  23   1   5      162.57      184.40     14.24 o 
 -24   2   5      273.78      321.31     18.18 o 
 -22   2   5       69.51       74.98     10.47 o 
 -20   2   5      107.44       91.03      9.82 o 
 -18   2   5       44.76       21.50      8.47 o 
 -16   2   5     1696.40     1775.73     20.20 o 
 -14   2   5     1876.37     1875.80     15.52 o 
 -12   2   5        0.61        6.59      3.69 o 
 -10   2   5        0.75        7.91      3.47 o 
  -8   2   5       10.76        1.73      3.13 o 
  -6   2   5    19067.68    19557.86    144.82 o 
  -4   2   5     9764.71     9867.17     61.54 o 
  -2   2   5     2882.55     2701.98     16.55 o 
   0   2   5     1467.15     1457.67     10.35 o 
   2   2   5     3570.93     3559.71     21.37 o 
   4   2   5      130.26      206.59      4.15 o 
   6   2   5      940.78      997.36     10.26 o 
   8   2   5     2502.26     2830.98     45.58 o 
  10   2   5      691.82      734.22      7.80 o 
  12   2   5       48.20       57.99      4.13 o 
  14   2   5       21.13       13.66      4.26 o 
  16   2   5      189.88      196.65     15.81 o 
  18   2   5      678.61      591.02     18.66 o 
  20   2   5      596.71      569.54     19.14 o 
  22   2   5       60.31       64.68     12.06 o 
  24   2   5        0.00      -11.95     11.95 o 
 -23   3   5       34.24       28.56     11.63 o 
 -21   3   5       43.01       68.93     10.55 o 
 -19   3   5       13.19        3.15     11.06 o 
 -17   3   5      281.04      277.96     16.30 o 
 -15   3   5       48.16       78.64      5.03 o 
 -13   3   5      620.85      668.93      9.12 o 
 -11   3   5      292.23      257.85      6.64 o 
  -9   3   5        5.06       16.22      3.40 o 
  -7   3   5     9039.95     9518.38     63.67 o 
  -5   3   5     4186.31     4210.51     27.58 o 
  -3   3   5     3963.17     4139.93     27.02 o 
  -1   3   5       60.64       41.27      2.55 o 
   1   3   5      173.02      173.04      4.07 o 
   3   3   5       50.74       43.40      2.80 o 
   5   3   5     1208.75     1211.12      9.75 o 
   7   3   5     1296.39     1299.29     11.39 o 
   9   3   5     2258.84     2197.48     18.27 o 
  11   3   5     1879.28     1909.94     14.60 o 
  13   3   5      879.00      886.40     10.84 o 
  15   3   5       54.69       59.91      8.22 o 
  17   3   5        0.01        8.64      9.36 o 
  19   3   5       96.64       81.97     20.17 o 
  21   3   5       34.95       42.73     11.14 o 
  23   3   5        3.35        1.02     11.63 o 
 -22   4   5      187.92      261.47     15.79 o 
 -20   4   5       12.72       17.73     11.94 o 
 -18   4   5       32.39        5.66     13.02 o 
 -16   4   5      496.32      440.31     13.04 o 
 -14   4   5       24.95       54.79      5.28 o 
 -12   4   5      218.13      216.36      9.92 o 
 -10   4   5      173.83      133.61      6.69 o 
  -8   4   5     1182.28     1248.34     11.94 o 
  -6   4   5     1179.21     1194.38      9.83 o 
  -4   4   5     1603.73     1733.98     12.95 o 
  -2   4   5      118.24       81.44      3.32 o 
   0   4   5       63.46      118.32      3.67 o 
   2   4   5      335.42      295.12      5.21 o 
   4   4   5      924.54      884.06      8.90 o 
   6   4   5     4916.66     5368.27     37.92 o 
   8   4   5     3635.55     3292.24     26.37 o 
  10   4   5      599.72      779.04     10.47 o 
  12   4   5     1537.60     1553.78     15.50 o 
  14   4   5     1237.76     1212.38     15.25 o 
  16   4   5      139.12      165.34      8.44 o 
  18   4   5       24.84       10.89      9.53 o 
  20   4   5       17.12       24.02     10.31 o 
  22   4   5      179.63      204.14     13.88 o 
 -23   5   5        2.51       -3.59     10.79 o 
 -21   5   5       53.73       51.73     10.79 o 
 -19   5   5       41.43       59.82      9.49 o 
 -17   5   5       99.56      109.51      6.76 o 
 -15   5   5     1118.98     1088.87     15.13 o 
 -13   5   5      270.66      190.91     10.28 o 
 -11   5   5      173.82      137.86      6.51 o 
  -9   5   5       20.44       24.67      4.07 o 
  -7   5   5      115.31      180.03      7.86 o 
  -5   5   5      372.63      329.54      5.88 o 
  -3   5   5      184.98      202.06      6.04 o 
  -1   5   5     1129.17      982.89      9.93 o 
   1   5   5     4693.65     4501.52     37.83 o 
   3   5   5     2450.56     2589.97     18.38 o 
   5   5   5      722.55      656.60      7.79 o 
   7   5   5      787.39      726.63      8.91 o 
   9   5   5      688.29      703.57      8.99 o 
  11   5   5      931.35      964.08     12.61 o 
  13   5   5      228.84      232.75      8.30 o 
  15   5   5      553.25      557.80     10.27 o 
  17   5   5       21.24       23.13      7.78 o 
  19   5   5      104.16      119.30     11.43 o 
  21   5   5       13.39       12.87     10.57 o 
 -22   6   5       27.66       31.39      9.86 o 
 -20   6   5      172.26      138.77     10.98 o 
 -18   6   5       23.31       23.29     13.11 o 
 -16   6   5       88.27       71.05      5.98 o 
 -14   6   5      244.01      199.57      9.46 o 
 -12   6   5        0.20       -2.65      4.91 o 
 -10   6   5     5886.86     5875.72     52.96 o 
  -8   6   5      194.79      207.42      9.66 o 
  -6   6   5      396.75      382.32      6.51 o 
  -4   6   5     1044.63     1171.21     10.58 o 
  -2   6   5        2.31        2.72      3.19 o 
   0   6   5     8667.54     9280.06    106.77 o 
   2   6   5      935.03     1119.67     10.34 o 
   4   6   5     1205.27     1425.26     12.40 o 
   6   6   5      768.35      741.39      7.96 o 
   8   6   5       63.92       73.03      5.02 o 
  10   6   5       94.63      107.52      5.56 o 
  12   6   5      793.27      804.09     11.57 o 
  14   6   5       11.00        8.30      5.49 o 
  16   6   5      138.89      143.87      8.93 o 
  18   6   5       18.88       11.49     18.15 o 
  20   6   5       14.45       21.50      9.67 o 
  22   6   5       10.64       10.15     10.89 o 
 -21   7   5        0.35       -4.64      8.07 o 
 -19   7   5       17.44       33.21      7.87 o 
 -17   7   5        0.19        3.50      4.97 o 
 -15   7   5        1.68        3.37      4.77 o 
 -13   7   5      196.71      180.73      7.28 o 
 -11   7   5      831.15      782.54     12.03 o 
  -9   7   5      131.57      154.17      6.36 o 
  -7   7   5       87.78      119.87      5.32 o 
  -5   7   5     1998.39     1941.32     21.12 o 
  -3   7   5      613.82      592.82      7.77 o 
  -1   7   5     1351.64     1689.03     14.20 o 
   1   7   5     1521.75     1506.35     17.50 o 
   3   7   5      550.30      488.18      7.80 o 
   5   7   5        0.64        2.30      3.71 o 
   7   7   5       59.49       38.39      4.34 o 
   9   7   5       95.12       97.00      6.00 o 
  11   7   5       24.00       17.24      5.34 o 
  13   7   5      338.82      355.77     10.04 o 
  15   7   5        5.04        6.27      5.23 o 
  17   7   5      373.18      326.84     15.72 o 
  19   7   5      886.38      973.43     21.25 o 
  21   7   5       71.64       64.23     10.02 o 
 -20   8   5       86.15       70.58     21.51 o 
 -18   8   5        0.10       -4.03     18.82 o 
 -16   8   5      306.26      304.01     17.82 o 
 -14   8   5      258.12      189.19     14.49 o 
 -12   8   5     1009.06     1077.68     17.17 o 
 -10   8   5       96.03       60.72      5.74 o 
  -8   8   5     4863.42     4812.64     44.87 o 
  -6   8   5     3653.64     3520.96     29.36 o 
  -4   8   5        0.62       -2.52      3.93 o 
  -2   8   5      399.96      329.12      6.91 o 
   0   8   5     1813.31     1781.17     17.14 o 
   2   8   5     1300.23     1262.24     13.32 o 
   4   8   5      587.81      511.22      8.21 o 
   6   8   5     1047.88     1015.69     12.69 o 
   8   8   5      759.95      715.54     10.93 o 
  10   8   5     1128.23     1135.52     19.07 o 
  12   8   5     1049.84     1039.11     19.47 o 
  14   8   5       12.92        3.45      4.08 o 
  16   8   5      273.69      325.19     13.68 o 
  18   8   5       83.34      100.05      8.13 o 
  20   8   5       10.77       24.20     22.18 o 
 -19   9   5       65.64       82.68     23.53 o 
 -17   9   5       47.57       63.42     14.49 o 
 -15   9   5      513.92      501.41     20.44 o 
 -13   9   5      151.00      120.36     13.76 o 
 -11   9   5      136.86      100.71     13.31 o 
  -9   9   5     1148.02     1202.07     13.81 o 
  -7   9   5     1231.59     1227.20     14.18 o 
  -5   9   5      208.23      184.56      7.09 o 
  -3   9   5       92.43       78.38      5.12 o 
  -1   9   5     3514.03     3629.33     49.95 o 
   1   9   5     1298.19     1177.41     13.82 o 
   3   9   5       22.64       13.72      4.59 o 
   5   9   5       24.62       16.82      5.36 o 
   7   9   5       53.99       68.82      7.34 o 
   9   9   5     1580.71     1559.05     18.37 o 
  11   9   5     1136.09     1101.58     15.33 o 
  13   9   5      152.57      163.99     14.02 o 
  15   9   5      188.37      180.78     14.44 o 
  17   9   5       47.83       38.02     13.11 o 
  19   9   5      826.13      972.01     43.02 o 
 -16  10   5       88.12      167.38     22.85 o 
 -14  10   5       63.00      128.39     20.84 o 
 -12  10   5        2.30       16.13     15.46 o 
 -10  10   5      710.90      675.57     31.59 o 
  -8  10   5      415.12      476.55     13.68 o 
  -6  10   5      739.31      696.22     11.44 o 
  -4  10   5       50.42       50.12      6.39 o 
  -2  10   5      515.28      503.99     21.19 o 
   0  10   5       61.43       44.31      5.98 o 
   2  10   5        0.32       -5.78      5.78 o 
   4  10   5      462.20      452.01     11.23 o 
   6  10   5       26.96       19.99      5.78 o 
   8  10   5      962.30      853.81     13.69 o 
  10  10   5      153.28      195.37      7.23 o 
  12  10   5      586.58      555.24     27.56 o 
  14  10   5       16.98       28.90     16.13 o 
  16  10   5      226.65      253.42     24.20 o 
 -17  11   5        6.79       10.76     19.49 o 
 -15  11   5       90.76      123.69     21.51 o 
 -13  11   5       52.89       91.42     18.82 o 
 -11  11   5      114.74      127.05     18.82 o 
  -9  11   5      160.26      160.66     18.82 o 
  -7  11   5      111.83      120.41      6.82 o 
  -5  11   5       58.12       72.30      6.64 o 
  -3  11   5       13.27       15.65      8.07 o 
  -1  11   5      112.48      109.25      9.19 o 
   1  11   5        5.50       15.92      8.31 o 
   3  11   5        3.88        9.06     16.88 o 
   5  11   5      149.88      131.61      7.32 o 
   7  11   5        9.65       12.42      5.62 o 
   9  11   5     1054.12     1024.25     15.07 o 
  11  11   5       23.68       47.73     15.46 o 
  13  11   5       23.89       39.66     18.15 o 
  15  11   5      276.45      367.02     30.25 o 
  17  11   5        3.78      -10.08     18.82 o 
 -14  12   5      200.16      237.96     23.53 o 
 -12  12   5      590.80      681.62     34.28 o 
 -10  12   5        1.14       23.53     17.48 o 
  -8  12   5       14.71       22.03      4.79 o 
  -6  12   5       10.23        9.73      7.08 o 
  -4  12   5       61.54       68.79      8.83 o 
  -2  12   5      169.10      143.18     10.17 o 
   0  12   5     1163.56     1001.35     21.37 o 
   2  12   5      213.34      241.51     13.06 o 
   4  12   5      533.16      504.56     19.49 o 
   6  12   5      319.27      292.38     12.77 o 
   8  12   5       39.19       38.73      5.30 o 
  10  12   5      182.86      215.11     20.84 o 
  12  12   5        5.86       12.10     16.13 o 
  14  12   5      162.42      208.38     23.53 o 
 -13  13   5      160.65      237.96     24.87 o 
 -11  13   5      103.72      141.16     20.17 o 
  -9  13   5       42.98       57.81     18.15 o 
  -7  13   5        0.79        1.43      6.55 o 
  -5  13   5      246.64      210.10     11.63 o 
  -3  13   5      153.14      141.56     10.31 o 
  -1  13   5      111.34      117.78     10.14 o 
   1  13   5      143.56      127.66     18.15 o 
   3  13   5       77.39       95.12      9.67 o 
   5  13   5      551.55      528.38     15.83 o 
   7  13   5      154.37      185.94     12.44 o 
   9  13   5      102.01      133.27     19.16 o 
  11  13   5        0.05        5.38     17.48 o 
  13  13   5       95.67      105.54     21.51 o 
 -10  14   5      321.64      483.32     30.92 o 
  -8  14   5       50.26       89.40     18.82 o 
  -6  14   5       94.53      113.37      9.25 o 
  -4  14   5       31.87       21.91      8.83 o 
  -2  14   5        2.62        5.11      8.71 o 
   0  14   5       65.95       51.92     15.46 o 
   2  14   5       52.09       49.92      9.74 o 
   4  14   5      369.02      326.21     23.19 o 
   6  14   5      255.66      257.29     18.15 o 
   8  14   5       99.12      165.61     26.22 o 
  10  14   5       27.94       49.07     18.82 o 
  -5  15   5       60.04       71.72      9.56 o 
  -3  15   5        3.28        3.84     10.42 o 
  -1  15   5       75.56       79.64     22.52 o 
   1  15   5       34.86       29.02      9.74 o 
   3  15   5       19.96        9.14      9.36 o 
   5  15   5       73.03       95.35     10.31 o 
 -24   0   6      794.49      873.88     31.98 o 
 -22   0   6      453.40      465.64     23.97 o 
 -20   0   6       21.56        3.33     27.22 o 
 -18   0   6     1877.10     1903.70     42.69 o 
 -16   0   6       60.85       79.37     23.86 o 
 -14   0   6     4121.97     4285.99     47.18 o 
 -12   0   6      620.26      576.82     18.84 o 
 -10   0   6     1660.79     1557.96     20.73 o 
  -8   0   6     4193.47     4257.25     40.58 o 
  -4   0   6    10574.57    10568.38     94.44 o 
  -2   0   6     9171.11     9797.79     87.39 o 
   0   0   6     5419.21     5380.06     50.34 o 
   2   0   6    12842.85    12135.14    118.37 o 
   4   0   6      294.32      329.47      7.33 o 
   6   0   6       93.25       60.05      4.41 o 
   8   0   6       60.94      115.28      5.25 o 
  10   0   6      197.66      169.41      7.71 o 
  12   0   6     1586.45     1576.46     27.98 o 
  14   0   6       16.31       18.53      6.69 o 
  16   0   6       28.16       22.85     14.12 o 
  18   0   6      197.69      207.04     18.82 o 
  20   0   6       12.25       17.48     14.79 o 
  22   0   6      359.71      405.34     26.22 o 
 -23   1   6       47.36       31.31     15.04 o 
 -21   1   6       58.77       59.34     18.63 o 
 -19   1   6       45.13       34.66     14.57 o 
 -17   1   6       21.71       -8.96     10.38 o 
 -15   1   6      955.44      850.55     15.71 o 
 -13   1   6      338.10      268.81     14.30 o 
 -11   1   6       58.01       23.45      4.15 o 
  -9   1   6      615.75      639.83      8.51 o 
  -7   1   6     1098.56     1296.64     11.76 o 
  -5   1   6     5523.99     5531.87     38.51 o 
  -3   1   6      413.82      350.85      5.41 o 
  -1   1   6      781.61      663.01      6.78 o 
   1   1   6       83.61       74.91      4.66 o 
   3   1   6    18391.64    19622.69    136.75 o 
   5   1   6     1400.83     1623.42     13.35 o 
   7   1   6      301.93      336.81      5.46 o 
   9   1   6      249.49      158.25      4.92 o 
  11   1   6      337.30      361.18      7.20 o 
  13   1   6       35.14       39.98      4.86 o 
  15   1   6        9.39       -2.44     10.09 o 
  17   1   6      297.91      259.04     14.92 o 
  19   1   6      123.38      104.67     12.11 o 
  21   1   6       59.30       52.48     11.38 o 
  23   1   6      134.18      135.23     14.02 o 
 -24   2   6       75.08       68.03     13.21 o 
 -22   2   6       29.96       10.43     16.01 o 
 -20   2   6        3.53       -9.39      9.39 o 
 -18   2   6      823.09      802.32     27.37 o 
 -16   2   6     1440.45     1397.60     17.66 o 
 -14   2   6        1.85       11.82      4.42 o 
 -12   2   6      621.93      663.01      9.40 o 
 -10   2   6     1378.96     1208.49     14.07 o 
  -8   2   6      215.42      219.14      6.52 o 
  -6   2   6     3504.25     3739.81     26.88 o 
  -4   2   6     4107.92     4466.40     29.72 o 
  -2   2   6      724.70      777.28      7.46 o 
   0   2   6      112.54      103.98      4.67 o 
   2   2   6     2735.07     2682.92     18.76 o 
   4   2   6     4276.65     4361.79     29.13 o 
   6   2   6     5629.67     5529.08     38.92 o 
   8   2   6      288.27      399.20      7.17 o 
  10   2   6       54.69       60.84      3.94 o 
  12   2   6      406.92      375.30      7.71 o 
  14   2   6      232.11      286.85      8.52 o 
  16   2   6      364.31      336.04     14.07 o 
  18   2   6        0.43       -4.83      9.85 o 
  20   2   6        0.13        3.09     10.62 o 
  22   2   6       66.87       66.77     12.54 o 
 -23   3   6        0.27       -4.09     15.46 o 
 -21   3   6      113.53      121.82     11.67 o 
 -19   3   6      353.13      345.03     22.80 o 
 -17   3   6      496.03      468.52     11.94 o 
 -15   3   6     2302.29     2173.95     21.58 o 
 -13   3   6      718.29      808.62     10.77 o 
 -11   3   6     3292.18     3219.48     24.38 o 
  -9   3   6        0.43        1.42      3.64 o 
  -7   3   6     1537.94     1808.09     13.94 o 
  -5   3   6      960.55     1059.01     10.71 o 
  -3   3   6     3086.75     3444.22     26.47 o 
  -1   3   6     2764.85     2865.87     19.57 o 
   1   3   6      349.80      352.09      5.22 o 
   3   3   6     4885.64     5844.14     37.76 o 
   5   3   6      508.77      622.46      7.87 o 
   7   3   6     5627.39     5637.05     62.28 o 
   9   3   6        1.40        0.78      3.88 o 
  11   3   6      364.20      337.81      6.59 o 
  13   3   6       22.40       30.33      4.63 o 
  15   3   6      229.11      215.70     11.22 o 
  17   3   6        7.92        0.48      9.68 o 
  19   3   6      207.56      187.01     13.08 o 
  21   3   6       55.44       54.45     11.63 o 
  23   3   6      515.75      523.17     20.48 o 
 -22   4   6       61.20       61.72     11.93 o 
 -20   4   6       23.48       31.59      9.64 o 
 -18   4   6      132.90       98.80      9.91 o 
 -16   4   6      122.54       77.61      8.03 o 
 -14   4   6      289.81      311.39      8.53 o 
 -12   4   6     1613.40     1548.82     15.19 o 
 -10   4   6     1538.27     1563.73     14.87 o 
  -8   4   6      114.79       92.70      4.28 o 
  -6   4   6      449.72      470.76      6.57 o 
  -4   4   6      493.37      464.94      6.46 o 
  -2   4   6     1479.24     1845.75     15.82 o 
   0   4   6       78.94      149.16      4.28 o 
   2   4   6      843.69      802.86      8.38 o 
   4   4   6       41.71       92.83      4.02 o 
   6   4   6     1900.11     1725.29     15.60 o 
   8   4   6      116.50      144.16      5.07 o 
  10   4   6     1989.96     2078.58     22.77 o 
  12   4   6      135.40      111.68      4.68 o 
  14   4   6      558.03      562.13     14.20 o 
  16   4   6        0.69       -0.78      6.34 o 
  18   4   6      685.92      706.13     20.03 o 
  20   4   6       14.86        2.51     10.66 o 
  22   4   6      115.25       88.99     12.11 o 
 -21   5   6       31.27       29.51     11.07 o 
 -19   5   6        0.24        9.69      8.54 o 
 -17   5   6      145.97      142.61      8.69 o 
 -15   5   6      188.63      230.06     11.14 o 
 -13   5   6      933.66      804.49     12.85 o 
 -11   5   6        0.01        0.99      4.93 o 
  -9   5   6      477.23      546.21      8.33 o 
  -7   5   6      550.16      630.27      7.67 o 
  -5   5   6      204.20      206.66      5.32 o 
  -3   5   6     1850.20     2320.28     17.83 o 
  -1   5   6      321.27      374.38      6.13 o 
   1   5   6     1082.14     1000.26      9.65 o 
   3   5   6      166.14      230.51      5.41 o 
   5   5   6       45.13       44.19      3.72 o 
   7   5   6       13.76       20.31      3.95 o 
   9   5   6      282.33      215.57      6.53 o 
  11   5   6     1428.33     1486.07     14.92 o 
  13   5   6      120.41      110.93      4.86 o 
  15   5   6      572.69      621.65     11.27 o 
  17   5   6     1123.86     1215.75     32.23 o 
  19   5   6      325.59      297.57     16.81 o 
  21   5   6        6.03       11.66     11.07 o 
 -22   6   6       57.57       36.26     10.98 o 
 -20   6   6        0.77       -9.06      9.06 o 
 -18   6   6      103.85       96.24      9.17 o 
 -16   6   6        1.60        3.47      5.70 o 
 -14   6   6       95.03       78.37      5.96 o 
 -12   6   6      759.43      819.23     12.72 o 
 -10   6   6      538.60      656.12     11.49 o 
  -8   6   6      542.93      447.94     16.21 o 
  -6   6   6      221.01      285.71      6.59 o 
  -4   6   6     5083.30     5242.95     36.21 o 
  -2   6   6     1058.49     1226.21     11.26 o 
   0   6   6       16.06       30.20      3.57 o 
   2   6   6      324.53      410.56      6.99 o 
   4   6   6       55.96       55.69      3.67 o 
   6   6   6     1292.03     1486.42     13.51 o 
   8   6   6      781.27      792.82     11.22 o 
  10   6   6       31.34       42.16      5.45 o 
  12   6   6      976.81      956.66     12.99 o 
  14   6   6      650.96      674.49     12.42 o 
  16   6   6     1252.30     1205.24     20.47 o 
  18   6   6        8.68       10.13      9.45 o 
  20   6   6       43.67       42.02     10.89 o 
 -21   7   6       11.70        5.25      9.08 o 
 -19   7   6      167.73      169.64     12.30 o 
 -17   7   6       42.31       28.06      5.52 o 
 -15   7   6       19.55        9.00      5.45 o 
 -13   7   6       10.63       16.43      5.21 o 
 -11   7   6      985.79      911.21     15.22 o 
  -9   7   6     2401.41     2264.25     32.63 o 
  -7   7   6       70.57       60.21      5.22 o 
  -5   7   6       15.99       32.20      4.03 o 
  -3   7   6      350.23      388.28      8.81 o 
  -1   7   6      701.24      793.02      9.27 o 
   1   7   6       77.11      118.67      5.51 o 
   3   7   6      330.18      350.70      7.14 o 
   5   7   6       48.54       43.01      4.22 o 
   7   7   6        9.96       13.87      3.99 o 
   9   7   6       58.86       89.62      6.13 o 
  11   7   6     1587.69     1584.29     19.35 o 
  13   7   6       74.35       80.25      9.22 o 
  15   7   6      707.97      724.39     15.30 o 
  17   7   6      138.94      152.75      9.43 o 
  19   7   6      735.93      721.34     25.54 o 
  21   7   6       68.82       79.71     11.15 o 
 -20   8   6      199.38      216.45     26.22 o 
 -18   8   6        1.94        4.03     18.15 o 
 -16   8   6       40.37       18.95      8.25 o 
 -14   8   6       40.24       28.96      4.95 o 
 -12   8   6      167.47      115.76     10.28 o 
 -10   8   6       84.16       62.50      6.30 o 
  -8   8   6      456.71      562.21     10.08 o 
  -6   8   6     4715.42     4416.65     35.68 o 
  -4   8   6      214.97      217.38      6.45 o 
  -2   8   6      197.79      203.23      6.63 o 
   0   8   6      129.95      130.52      6.13 o 
   2   8   6      300.06      304.18      7.64 o 
   4   8   6       51.19       48.00      4.73 o 
   6   8   6      330.21      377.58      9.39 o 
   8   8   6        4.91        1.38      5.11 o 
  10   8   6      577.47      561.24     12.32 o 
  12   8   6      102.45      101.10      5.12 o 
  14   8   6      874.64      886.05     13.62 o 
  16   8   6      358.08      351.09     14.53 o 
  18   8   6       10.00       15.24      8.42 o 
  20   8   6        4.86       21.77      8.66 o 
 -19   9   6       29.41       34.28     20.84 o 
 -17   9   6      117.88      165.48     32.94 o 
 -15   9   6        5.32       17.48     12.36 o 
 -13   9   6       21.79       23.14     12.33 o 
 -11   9   6      449.90      408.58      8.92 o 
  -9   9   6      944.86      969.86     21.31 o 
  -7   9   6     1619.39     1583.64     18.83 o 
  -5   9   6      286.93      292.69      9.56 o 
  -3   9   6      760.24      717.22     11.53 o 
  -1   9   6     3875.10     3790.97     39.82 o 
   1   9   6       86.21      101.46      8.81 o 
   3   9   6     1131.58     1054.63     21.24 o 
   5   9   6     1027.27      985.84     22.62 o 
   7   9   6      394.53      349.38     10.33 o 
   9   9   6     2113.65     2060.06     22.93 o 
  11   9   6      924.93      891.11     19.14 o 
  13   9   6      333.67      366.54      8.98 o 
  15   9   6       39.57       54.80      6.11 o 
  17   9   6       54.21       58.89     14.64 o 
 -16  10   6       34.29       49.07     20.17 o 
 -14  10   6      439.62      481.97     30.92 o 
 -12  10   6       43.90       42.35     18.15 o 
 -10  10   6      531.99      575.65     11.62 o 
  -8  10   6      110.06       95.07      6.43 o 
  -6  10   6        2.53        4.91      8.51 o 
  -4  10   6      644.71      631.45     23.82 o 
  -2  10   6     1012.97     1029.50     24.32 o 
   0  10   6      100.30       83.16      9.47 o 
   2  10   6        0.10       11.34      6.41 o 
   4  10   6      667.38      589.13     12.98 o 
   6  10   6      428.36      487.39     11.72 o 
   8  10   6       72.48       68.82      6.25 o 
  10  10   6     1823.03     1781.34     23.00 o 
  12  10   6      181.23      242.77      7.75 o 
  14  10   6      100.72      125.70     20.17 o 
  16  10   6       54.42       46.38     18.15 o 
 -15  11   6       65.89      135.11     22.85 o 
 -13  11   6      301.46      332.07     26.22 o 
 -11  11   6       68.02       86.71     18.82 o 
  -9  11   6      250.13      240.93      8.30 o 
  -7  11   6       12.17        0.36      5.62 o 
  -5  11   6      185.12      165.82     11.14 o 
  -3  11   6       88.33       77.93      9.19 o 
  -1  11   6      911.50      769.19     18.46 o 
   1  11   6     2538.99     2362.79     40.67 o 
   3  11   6       11.43        6.39      9.07 o 
   5  11   6        4.17       -4.71      8.40 o 
   7  11   6      620.60      647.30     16.77 o 
   9  11   6       17.75       18.88      5.56 o 
  11  11   6       98.27      123.81      6.85 o 
  13  11   6        5.84       30.25     18.15 o 
  15  11   6       12.60        9.41     17.48 o 
 -14  12   6       44.63       92.09     20.84 o 
 -12  12   6      120.95      113.60     20.17 o 
 -10  12   6       31.41       46.38     18.15 o 
  -8  12   6       25.03       14.86      5.35 o 
  -6  12   6      164.71      185.67     11.56 o 
  -4  12   6      166.38      160.49     11.29 o 
  -2  12   6      130.57      120.32     10.33 o 
   0  12   6       17.70       16.43      8.52 o 
   2  12   6      245.62      213.80     22.52 o 
   4  12   6      157.48      153.87     10.81 o 
   6  12   6      948.34      860.06     26.55 o 
   8  12   6       17.52       25.54      7.83 o 
  10  12   6       41.99       71.55      5.22 o 
  12  12   6      174.03      168.72     21.51 o 
  14  12   6        0.06        8.07     17.48 o 
 -11  13   6       85.25       90.08     19.49 o 
  -9  13   6        1.04       39.66     18.15 o 
  -7  13   6       19.63       23.16     11.09 o 
  -5  13   6       20.52       13.24      8.04 o 
  -3  13   6      404.64      427.00     15.50 o 
  -1  13   6      556.54      509.02     16.27 o 
   1  13   6       31.70       34.70      9.26 o 
   3  13   6       30.84       14.28      8.52 o 
   5  13   6        1.89       10.15      8.88 o 
   7  13   6      118.76      120.17      9.56 o 
   9  13   6       36.38       54.77      7.82 o 
  11  13   6       52.55       69.24     18.82 o 
  -8  14   6      171.99      229.84     10.69 o 
  -6  14   6       69.02       95.55      9.25 o 
  -4  14   6      107.46       79.62      9.56 o 
  -2  14   6      445.07      474.69     16.08 o 
   0  14   6       21.34       36.17     12.44 o 
   2  14   6      123.10      114.38     10.93 o 
   4  14   6      113.53      155.12     13.11 o 
   6  14   6       92.15       49.07      9.45 o 
   8  14   6       19.22       33.09      7.82 o 
  -3  15   6      198.45      192.19     12.91 o 
  -1  15   6       64.65       86.90     11.43 o 
   1  15   6      934.08     1033.62     23.05 o 
   3  15   6      347.02      346.31     15.44 o 
 -23   1   7      199.17      234.10     28.48 o 
 -21   1   7        6.58       -9.57      9.57 o 
 -19   1   7        3.35       -9.90      9.90 o 
 -17   1   7      115.01       84.64     17.27 o 
 -15   1   7     3377.10     3147.88     60.17 o 
 -13   1   7     3141.50     2793.63     23.09 o 
 -11   1   7     1298.77     1201.44     12.66 o 
  -9   1   7      100.31      125.38      4.87 o 
  -7   1   7     8218.95     9092.68     67.33 o 
  -5   1   7     2173.57     2222.92     25.71 o 
  -3   1   7     2274.44     2523.14     17.97 o 
  -1   1   7     2427.28     2129.85     16.59 o 
   1   1   7      573.10      744.52      7.11 o 
   3   1   7       44.39       59.15      3.35 o 
   5   1   7     6583.45     6383.76     44.73 o 
   7   1   7      420.02      506.11      6.63 o 
   9   1   7       86.53       89.67      3.98 o 
  11   1   7       56.46       47.78      4.05 o 
  13   1   7      848.49      792.23     10.43 o 
  15   1   7     1633.31     1620.46     22.72 o 
  17   1   7        0.18       -8.18     10.21 o 
  19   1   7        0.08       -7.39      9.98 o 
  21   1   7       31.52       45.35     12.11 o 
  23   1   7      121.34      121.06     14.26 o 
 -22   2   7       23.74        8.50     10.78 o 
 -20   2   7       41.75       24.41      9.71 o 
 -18   2   7        3.51       -2.53      9.95 o 
 -16   2   7      159.42      147.68     12.81 o 
 -14   2   7       86.07       86.34      6.08 o 
 -12   2   7     9810.58     9200.04     67.85 o 
 -10   2   7      253.66      307.04      8.28 o 
  -8   2   7        8.62        3.32      3.63 o 
  -6   2   7     3227.11     3187.55     29.63 o 
  -4   2   7        3.04       23.73      3.24 o 
  -2   2   7     1719.60     1739.21     12.74 o 
   0   2   7     1287.81     1241.49     11.17 o 
   2   2   7      638.35      575.26      7.26 o 
   4   2   7      141.07      128.67      3.90 o 
   6   2   7     4367.11     4774.62     34.39 o 
   8   2   7     2460.97     2767.98     23.22 o 
  10   2   7      101.31      101.02      4.53 o 
  12   2   7      738.85      733.22      9.96 o 
  14   2   7       12.89       20.16      7.00 o 
  16   2   7     2922.63     2843.34     48.73 o 
  18   2   7      176.07      184.50     13.21 o 
  20   2   7       23.68       23.09     11.38 o 
  22   2   7        1.35        0.87     18.49 o 
 -23   3   7        2.43       -0.51     11.63 o 
 -21   3   7      479.08      585.94     18.23 o 
 -19   3   7        5.94        1.36      9.07 o 
 -17   3   7       78.32       82.16     15.23 o 
 -15   3   7       40.92       14.35      5.98 o 
 -13   3   7     3159.37     3097.38     30.61 o 
 -11   3   7      857.01      886.22     11.20 o 
  -9   3   7      773.22      710.58      9.56 o 
  -7   3   7      381.61      402.64      8.01 o 
  -5   3   7      492.90      435.92      9.77 o 
  -3   3   7     4613.69     4907.83     34.28 o 
  -1   3   7        7.33       29.42      3.12 o 
   1   3   7      742.66      965.43      9.59 o 
   3   3   7    15816.80    16986.73    107.88 o 
   5   3   7     6360.50     6262.67     43.42 o 
   7   3   7     2465.85     2798.75     25.89 o 
   9   3   7       24.01       26.65      4.03 o 
  11   3   7      103.00       92.01      4.56 o 
  13   3   7      399.51      370.31      7.76 o 
  15   3   7      585.23      594.96     14.46 o 
  17   3   7      869.72      925.51     22.68 o 
  19   3   7      361.32      355.39     16.83 o 
  21   3   7        0.00        5.72     11.46 o 
 -22   4   7      374.78      489.42     19.04 o 
 -20   4   7       10.65       -2.87      9.57 o 
 -18   4   7       31.02       13.52      9.51 o 
 -16   4   7        8.26        8.41      6.23 o 
 -14   4   7     1485.87     1474.88     16.79 o 
 -12   4   7      476.59      486.15      9.12 o 
 -10   4   7       68.50       69.86      4.96 o 
  -8   4   7      295.48      245.79      6.82 o 
  -6   4   7       30.98       39.05      4.11 o 
  -4   4   7     4814.54     4798.94     36.34 o 
  -2   4   7     2076.19     2203.73     17.22 o 
   0   4   7      993.16     1082.88      9.24 o 
   2   4   7     1402.45     1429.14     12.48 o 
   4   4   7        0.09       -1.40      3.16 o 
   6   4   7       68.66       62.80      4.28 o 
   8   4   7        0.06        1.93      4.20 o 
  10   4   7      496.23      523.90      9.14 o 
  12   4   7      204.16      216.89      6.80 o 
  14   4   7      305.55      297.48      9.11 o 
  16   4   7      197.63      200.12     10.29 o 
  18   4   7      136.43      131.27     19.49 o 
  20   4   7       42.58       33.13     11.29 o 
  22   4   7        0.26       18.28     11.93 o 
 -21   5   7      138.89      174.83     13.31 o 
 -19   5   7       29.08       14.89      9.46 o 
 -17   5   7        0.33       -8.54      8.54 o 
 -15   5   7       29.88       20.27      7.23 o 
 -13   5   7      380.84      341.19      8.68 o 
 -11   5   7      141.20      133.38      6.13 o 
  -9   5   7       18.79       44.45      4.68 o 
  -7   5   7       63.02       60.36      4.05 o 
  -5   5   7      377.98      325.37      6.40 o 
  -3   5   7     1614.11     1893.98     20.61 o 
  -1   5   7       13.85       20.87      3.34 o 
   1   5   7      409.92      446.38      7.09 o 
   3   5   7      741.52      607.69      8.70 o 
   5   5   7      161.44      178.64      5.54 o 
   7   5   7     2157.20     2348.35     20.60 o 
   9   5   7      225.04      210.11      7.21 o 
  11   5   7      339.24      373.24      9.61 o 
  13   5   7      125.60      148.41      6.29 o 
  15   5   7      502.06      498.73     12.52 o 
  17   5   7       74.79       63.65     10.57 o 
  19   5   7      288.55      290.87     16.41 o 
  21   5   7       11.44        9.45     11.14 o 
 -20   6   7       57.57       79.88     11.09 o 
 -18   6   7      165.58      171.43     11.96 o 
 -16   6   7      435.96      430.49     21.56 o 
 -14   6   7      490.00      425.23     10.43 o 
 -12   6   7       29.91       32.02      5.69 o 
 -10   6   7      267.43      228.07      8.66 o 
  -8   6   7     1167.26     1173.89     13.59 o 
  -6   6   7       50.59       75.92      5.17 o 
  -4   6   7       21.00       52.06      4.30 o 
  -2   6   7      170.74      150.92      5.37 o 
   0   6   7      488.76      571.11      8.11 o 
   2   6   7       23.93       15.31      3.42 o 
   4   6   7        6.74       10.23      3.76 o 
   6   6   7      532.18      505.43     10.17 o 
   8   6   7     2884.85     2803.04     23.92 o 
  10   6   7      562.51      607.41     16.49 o 
  12   6   7      185.94      164.36      8.15 o 
  14   6   7      914.58      937.67     18.07 o 
  16   6   7       97.49       89.18      9.61 o 
  18   6   7        0.93        2.36     12.44 o 
  20   6   7       72.57       55.94     11.43 o 
 -21   7   7        2.15       -6.30      9.42 o 
 -19   7   7       64.55       81.57     10.38 o 
 -17   7   7      543.78      561.28     32.60 o 
 -15   7   7        3.27        0.70      6.52 o 
 -13   7   7      239.55      197.13      8.09 o 
 -11   7   7      173.73      130.17      6.42 o 
  -9   7   7      318.10      287.04      9.54 o 
  -7   7   7       61.84       41.43      5.24 o 
  -5   7   7      337.84      357.75      7.63 o 
  -3   7   7      194.93      167.69      5.54 o 
  -1   7   7      175.42      177.83      6.76 o 
   1   7   7     2645.82     2726.49     23.59 o 
   3   7   7     1434.44     1381.76     17.70 o 
   5   7   7       10.67        0.05      4.57 o 
   7   7   7       20.10       18.78      4.52 o 
   9   7   7      346.79      284.63      9.07 o 
  11   7   7      201.48      181.93      8.42 o 
  13   7   7      391.89      427.45     12.23 o 
  15   7   7      169.68      164.90      9.93 o 
  17   7   7        7.37       11.30      8.13 o 
  19   7   7      224.06      229.84     14.52 o 
 -20   8   7       62.98       57.84      8.06 o 
 -18   8   7       19.07        3.85      8.02 o 
 -16   8   7       27.09       28.43      5.55 o 
 -14   8   7        8.22       12.85      5.50 o 
 -12   8   7       11.60       28.30      5.58 o 
 -10   8   7     3390.50     3461.35     42.84 o 
  -8   8   7      780.15      557.49     19.50 o 
  -6   8   7      201.41      253.46     13.57 o 
  -4   8   7        0.75        1.25      4.78 o 
  -2   8   7     1128.45     1082.62     13.08 o 
   0   8   7       34.34       26.57      6.69 o 
   2   8   7      486.01      479.97      9.13 o 
   4   8   7       75.74       62.24      5.26 o 
   6   8   7       28.71       18.85      5.77 o 
   8   8   7       10.87        5.81      6.50 o 
  10   8   7      105.31      117.52      5.75 o 
  12   8   7       43.93       45.85      5.25 o 
  14   8   7      626.84      694.97     33.45 o 
  16   8   7      195.62      211.58     17.23 o 
  18   8   7       60.97       53.71     13.11 o 
 -17   9   7       44.11       99.66     17.48 o 
 -15   9   7      145.07      140.70     15.46 o 
 -13   9   7       32.76        5.25      6.79 o 
 -11   9   7       61.15       33.42      5.46 o 
  -9   9   7      878.28      904.16     23.98 o 
  -7   9   7      209.63      183.86     13.87 o 
  -5   9   7       45.83       66.08      6.24 o 
  -3   9   7     1310.30     1370.79     19.31 o 
  -1   9   7     3746.68     3739.14     43.19 o 
   1   9   7      596.73      661.64     13.40 o 
   3   9   7        7.64        9.67      5.73 o 
   5   9   7      611.59      548.71     11.56 o 
   7   9   7      404.34      421.48     10.26 o 
   9   9   7      182.59      178.61      8.24 o 
  11   9   7       20.52       26.29      5.77 o 
  13   9   7      301.52      302.74     11.61 o 
  15   9   7      122.34      117.94     13.22 o 
  17   9   7       81.90       76.13      8.96 o 
 -16  10   7       94.08      119.65     21.51 o 
 -14  10   7       44.83       45.04     19.49 o 
 -12  10   7       55.16       64.80      5.20 o 
 -10  10   7       30.79       17.97      5.56 o 
  -8  10   7     1878.25     1799.67     57.55 o 
  -6  10   7      157.38      160.61      8.31 o 
  -4  10   7      719.60      680.01     17.11 o 
  -2  10   7     1716.37     1608.79     28.21 o 
   0  10   7     1382.70     1238.06     23.50 o 
   2  10   7       98.69       76.77      9.26 o 
   4  10   7       42.27       39.70      8.78 o 
   6  10   7       32.63       31.61      8.52 o 
   8  10   7      448.29      421.87     15.29 o 
  10  10   7       10.22       20.45      8.13 o 
  12  10   7        2.73       11.53      7.75 o 
  14  10   7       47.03       38.80      7.37 o 
  16  10   7       49.06       89.40     20.84 o 
 -15  11   7        5.92       12.10     18.82 o 
 -13  11   7       81.93      111.59     20.17 o 
 -11  11   7        9.66        1.06      4.66 o 
  -9  11   7        6.98       13.85      5.75 o 
  -7  11   7      250.26      256.06     11.80 o 
  -5  11   7        6.55        3.50      7.83 o 
  -3  11   7        0.40       -8.07      8.07 o 
  -1  11   7      581.51      549.51     16.93 o 
   1  11   7       51.11       50.83      9.26 o 
   3  11   7      619.32      542.21     16.35 o 
   5  11   7     1220.90     1085.23     22.39 o 
   7  11   7      227.88      241.03     23.19 o 
   9  11   7        2.03       11.43      7.94 o 
  11  11   7      160.80      181.44     11.69 o 
  13  11   7       96.92      103.52     18.82 o 
  15  11   7      238.00      265.52     26.22 o 
 -14  12   7       46.34       82.01     22.18 o 
 -12  12   7        2.24       35.63     19.49 o 
 -10  12   7       59.23       95.77      5.91 o 
  -8  12   7       23.48       30.62      7.75 o 
  -6  12   7       18.05       12.31      8.13 o 
  -4  12   7        0.00        8.63     10.08 o 
  -2  12   7      287.54      257.97     13.56 o 
   0  12   7        1.29        1.03      8.99 o 
   2  12   7      746.58      584.91     28.90 o 
   4  12   7      112.61       72.90      9.95 o 
   6  12   7      111.08      116.71     10.17 o 
   8  12   7      202.81      225.46     12.76 o 
  10  12   7       11.12       20.50      8.29 o 
  12  12   7        1.20       28.23     18.82 o 
  14  12   7       60.85       86.04     21.51 o 
 -11  13   7      325.85      455.76     31.59 o 
  -9  13   7       98.22      125.93      8.58 o 
  -7  13   7      127.46      123.04      9.86 o 
  -5  13   7       42.31       21.77     13.78 o 
  -3  13   7        1.22       -2.02     12.77 o 
  -1  13   7        3.22        4.92      8.88 o 
   1  13   7      209.18      247.14     13.76 o 
   3  13   7       57.59       66.79     11.43 o 
   5  13   7      377.76      388.01     15.31 o 
   7  13   7       76.52       75.10      9.95 o 
   9  13   7       89.17       83.80      9.16 o 
  11  13   7       19.19       19.49     18.82 o 
  -8  14   7      132.57      172.89     11.50 o 
  -6  14   7        0.65        7.73      8.65 o 
  -4  14   7       18.48       28.36     15.46 o 
  -2  14   7       89.86       74.02     10.31 o 
   0  14   7       64.61       89.65     27.56 o 
   2  14   7       32.91       20.36      9.74 o 
   4  14   7       18.35       32.20      9.95 o 
   6  14   7        1.84        3.80      9.36 o 
   8  14   7       39.25       44.49     14.45 o 
  -1  15   7       48.95       95.68     11.29 o 
   1  15   7      327.06      329.92     16.39 o 
 -22   0   8       30.46       69.40     42.01 o 
 -20   0   8      626.26      773.71     42.01 o 
 -18   0   8      531.77      483.27     44.03 o 
 -16   0   8      411.23      372.24     21.38 o 
 -14   0   8     2303.99     2282.75     35.05 o 
 -12   0   8      200.80      181.39     11.27 o 
 -10   0   8      943.08      913.21     16.73 o 
  -8   0   8      817.65      655.39     22.34 o 
  -6   0   8     5224.65     5357.44     58.34 o 
  -4   0   8      222.16      274.16      8.78 o 
  -2   0   8      115.19      112.89      6.31 o 
   0   0   8     2729.84     3050.41     30.33 o 
   2   0   8     7143.07     7139.83     75.55 o 
   4   0   8    18699.46    18871.49    205.18 o 
   6   0   8    28336.16    28254.38    254.26 o 
   8   0   8     4081.46     4425.08     94.39 o 
  10   0   8      234.58      263.70     13.16 o 
  12   0   8      381.22      332.72     11.69 o 
  14   0   8      914.67      934.93     19.22 o 
  16   0   8      364.47      365.68     23.53 o 
  18   0   8      120.59      129.06     18.15 o 
  20   0   8      430.58      374.42     24.87 o 
  22   0   8      185.83      198.97     21.51 o 
 -23   1   8       51.82      107.56     17.81 o 
 -21   1   8      306.46      366.08     30.66 o 
 -19   1   8      153.84      187.62     18.84 o 
 -17   1   8      207.15      187.71     23.38 o 
 -15   1   8      798.48      667.08     17.67 o 
 -13   1   8     3267.51     3093.81     28.70 o 
 -11   1   8     4452.77     4208.22     45.49 o 
  -9   1   8      247.69      257.09      7.97 o 
  -7   1   8       17.33        6.54      4.22 o 
  -5   1   8       38.56       23.00      3.77 o 
  -3   1   8     2265.98     1979.73     16.08 o 
  -1   1   8       28.94       14.94      3.66 o 
   1   1   8     1307.07     1318.89     12.03 o 
   3   1   8      262.89      186.90      6.52 o 
   5   1   8    38951.98    42207.18    296.07 o 
   7   1   8     2272.95     2494.95     31.57 o 
   9   1   8      145.90      103.53      4.42 o 
  11   1   8        2.07        0.55      3.92 o 
  13   1   8        9.72        7.44      5.19 o 
  15   1   8       28.53       27.51     10.42 o 
  17   1   8        0.94      -10.42     10.42 o 
  19   1   8      248.68      244.66     15.44 o 
  21   1   8      217.65      200.20     14.92 o 
 -22   2   8       38.72       22.39     28.47 o 
 -20   2   8       22.50       16.73     15.43 o 
 -18   2   8       29.54       39.93     18.53 o 
 -16   2   8      166.33      145.30      8.55 o 
 -14   2   8       58.72       67.70      7.28 o 
 -12   2   8     2502.00     2495.11     33.53 o 
 -10   2   8      906.87      940.73     11.23 o 
  -8   2   8      601.95      599.23      9.63 o 
  -6   2   8      156.54      216.54      6.34 o 
  -4   2   8     3919.93     4529.45     35.65 o 
  -2   2   8       71.37       61.62      3.62 o 
   0   2   8       17.65       20.80      3.64 o 
   2   2   8        0.10       -3.32      3.32 o 
   4   2   8      200.37      179.92     11.52 o 
   6   2   8      131.84      154.04      5.91 o 
   8   2   8       13.30       40.89      4.66 o 
  10   2   8      164.50      189.93      6.22 o 
  12   2   8       11.06       13.59      4.75 o 
  14   2   8      938.40      903.62     21.54 o 
  16   2   8       75.38       55.91     11.10 o 
  18   2   8      117.17      126.94     12.54 o 
  20   2   8        1.85       -4.84     27.22 o 
  22   2   8      166.57      158.19     14.92 o 
 -21   3   8       16.66        9.78     10.81 o 
 -19   3   8      231.01      216.93     22.39 o 
 -17   3   8       71.85       58.02      7.72 o 
 -15   3   8       25.04        1.58      6.35 o 
 -13   3   8      553.45      513.97     10.50 o 
 -11   3   8      143.09      116.95      5.71 o 
  -9   3   8      131.00      118.33      5.93 o 
  -7   3   8      102.62      109.32      5.75 o 
  -5   3   8        0.04        4.52      3.93 o 
  -3   3   8        2.38       14.73      3.62 o 
  -1   3   8      585.34      693.38      7.85 o 
   1   3   8      820.91      851.30      9.38 o 
   3   3   8     4400.88     4324.09     31.66 o 
   5   3   8      377.61      416.72      7.57 o 
   7   3   8     1110.03      962.19     11.94 o 
   9   3   8       34.80       41.12      5.99 o 
  11   3   8       76.36       68.77      6.54 o 
  13   3   8       37.72       18.94      5.63 o 
  15   3   8      379.06      393.02     16.01 o 
  17   3   8        3.07       -9.35      9.95 o 
  19   3   8      783.45      790.81     22.20 o 
  21   3   8        1.25        1.38     11.77 o 
 -22   4   8      127.24      149.14     13.54 o 
 -20   4   8        0.36       -5.45     10.50 o 
 -18   4   8       13.53        4.13     10.28 o 
 -16   4   8       67.65       62.98      6.86 o 
 -14   4   8        1.36        8.09      6.09 o 
 -12   4   8      233.29      189.84      9.02 o 
 -10   4   8     6499.19     6303.29     47.76 o 
  -8   4   8       14.37        9.92      4.45 o 
  -6   4   8     1288.98     1469.91     15.85 o 
  -4   4   8      275.30      301.60      6.52 o 
  -2   4   8     4846.34     5233.87     45.06 o 
   0   4   8      520.07      616.10      7.78 o 
   2   4   8      111.20      162.05      4.88 o 
   4   4   8      171.52      155.48      4.73 o 
   6   4   8      192.72      163.69      6.17 o 
   8   4   8     2673.64     2864.81     24.51 o 
  10   4   8       81.41       88.30      5.31 o 
  12   4   8       68.58       77.00      5.11 o 
  14   4   8      267.26      297.27      8.30 o 
  16   4   8      746.07      719.56     20.66 o 
  18   4   8      353.26      350.07     17.28 o 
  20   4   8       29.26       24.68     12.11 o 
  22   4   8        8.58       -2.14     12.43 o 
 -21   5   8      117.07      138.02     14.12 o 
 -19   5   8      215.76      285.95     15.53 o 
 -17   5   8        1.69       -7.67     10.68 o 
 -15   5   8      268.38      246.57     13.86 o 
 -13   5   8        0.01       11.63      5.21 o 
 -11   5   8     1682.06     1622.65     17.69 o 
  -9   5   8     1159.26     1093.46     12.64 o 
  -7   5   8      472.61      441.32      7.66 o 
  -5   5   8      430.31      392.77      7.70 o 
  -3   5   8     2240.08     2049.28     16.85 o 
  -1   5   8      134.36      141.80      4.52 o 
   1   5   8      129.51      244.59      5.68 o 
   3   5   8      328.94      318.14      7.04 o 
   5   5   8     1027.20      921.55     14.52 o 
   7   5   8     4773.02     4824.49     38.32 o 
   9   5   8      173.01      252.14      7.83 o 
  11   5   8      374.74      348.69     12.69 o 
  13   5   8        2.88       -3.52      5.36 o 
  15   5   8       38.22       34.05      8.69 o 
  17   5   8      308.18      355.90     45.04 o 
  19   5   8        2.56        2.59     10.81 o 
  21   5   8      232.27      241.37     16.75 o 
 -20   6   8       82.85       95.91     19.49 o 
 -18   6   8        0.82       -8.48     14.99 o 
 -16   6   8      152.87      138.18     12.90 o 
 -14   6   8        0.17       10.07      7.47 o 
 -12   6   8     1393.87     1270.85     18.86 o 
 -10   6   8       11.67       11.77      5.06 o 
  -8   6   8     2335.10     2281.52     20.22 o 
  -6   6   8      553.55      464.30      8.65 o 
  -4   6   8      104.60      125.40      5.67 o 
  -2   6   8     1235.36     1080.60     11.29 o 
   0   6   8      149.90      181.13      8.32 o 
   2   6   8      326.87      347.49      7.41 o 
   4   6   8     1305.40     1210.74     13.76 o 
   6   6   8      645.92      590.83      9.66 o 
   8   6   8     1319.73     1149.21     14.12 o 
  10   6   8      770.54      686.48     15.72 o 
  12   6   8      117.17       95.86      9.41 o 
  14   6   8        7.20       10.73      7.98 o 
  16   6   8       36.12       45.37      8.63 o 
  18   6   8      587.32      594.09     19.64 o 
  20   6   8       28.00       25.21     11.69 o 
 -19   7   8      113.16      131.87     11.67 o 
 -17   7   8       94.36      108.22     10.55 o 
 -15   7   8      298.49      314.34     12.89 o 
 -13   7   8       12.71       13.90      5.76 o 
 -11   7   8     2612.03     2467.73     26.42 o 
  -9   7   8     1870.35     1727.59     23.06 o 
  -7   7   8     1685.05     1607.67     21.15 o 
  -5   7   8     1612.73     1655.82     15.10 o 
  -3   7   8      146.81      130.08      5.26 o 
  -1   7   8      343.14      366.08      8.20 o 
   1   7   8      278.70      215.03      7.46 o 
   3   7   8      365.28      346.59     12.88 o 
   5   7   8     1444.81     1305.45     24.80 o 
   7   7   8      366.12      372.46      8.94 o 
   9   7   8      344.31      357.73      9.96 o 
  11   7   8     1070.17     1072.09     21.93 o 
  13   7   8      298.43      317.50     12.90 o 
  15   7   8        3.91        6.89      7.96 o 
  17   7   8        9.20        0.24      9.95 o 
  19   7   8        1.66       -7.74     10.46 o 
 -18   8   8       85.88       58.27      9.56 o 
 -16   8   8        0.71       -3.89      7.53 o 
 -14   8   8        2.06       -2.77      8.73 o 
 -12   8   8       24.95       21.11      5.82 o 
 -10   8   8      222.39      145.46      6.90 o 
  -8   8   8      547.00      501.42     10.99 o 
  -6   8   8     1417.88     1554.03     23.56 o 
  -4   8   8        0.01        7.10      5.66 o 
  -2   8   8      464.14      433.50     10.77 o 
   0   8   8      207.11      169.30      6.30 o 
   2   8   8      317.43      342.14      9.47 o 
   4   8   8        7.69       13.65      5.80 o 
   6   8   8       13.97       17.13      6.02 o 
   8   8   8       73.63       64.73      6.41 o 
  10   8   8        2.84       15.15      6.45 o 
  12   8   8       94.70       86.81      8.61 o 
  14   8   8      330.14      316.95     13.21 o 
  16   8   8       75.16       96.36      9.44 o 
  18   8   8        4.48        0.80     11.09 o 
 -17   9   8      355.84      463.82     15.46 o 
 -15   9   8       35.18       51.55     11.14 o 
 -13   9   8        3.09       11.82      7.17 o 
 -11   9   8      175.01      207.58      8.76 o 
  -9   9   8     1103.09     1144.59     16.30 o 
  -7   9   8       17.85        7.13      6.99 o 
  -5   9   8      157.36      146.93      7.17 o 
  -3   9   8      270.43      261.18     11.27 o 
  -1   9   8      616.07      532.98     27.56 o 
   1   9   8      480.98      486.54     16.13 o 
   3   9   8      739.61      662.15     17.31 o 
   5   9   8      104.27       65.73      7.77 o 
   7   9   8      294.11      255.73     11.39 o 
   9   9   8        5.82        9.58      7.56 o 
  11   9   8       84.74       73.31      8.31 o 
  13   9   8      216.18      253.19     12.16 o 
  15   9   8       59.44       71.11     13.11 o 
  17   9   8       29.99       36.79     11.76 o 
 -16  10   8       80.84       85.37     22.18 o 
 -14  10   8       57.27       85.33      8.02 o 
 -12  10   8      446.12      544.51     21.17 o 
 -10  10   8      414.81      461.23     14.76 o 
  -8  10   8       29.90       24.97      8.73 o 
  -6  10   8      497.51      474.54     16.47 o 
  -4  10   8       56.92       69.25      9.33 o 
  -2  10   8      651.34      643.80     17.81 o 
   0  10   8      317.51      308.50     14.49 o 
   2  10   8        3.55        0.34      8.56 o 
   4  10   8      934.29      802.76     21.85 o 
   6  10   8      173.84      159.94     10.81 o 
   8  10   8        0.00        4.76      8.88 o 
  10  10   8        3.54        1.62      8.56 o 
  12  10   8      339.60      311.25     14.25 o 
  14  10   8       19.62       28.71      8.81 o 
  16  10   8       47.99       39.88     11.09 o 
 -15  11   8        0.01       38.99     20.84 o 
 -13  11   8        7.09       46.38     20.84 o 
 -11  11   8       87.89       74.50     23.86 o 
  -9  11   8      116.21      104.72      9.42 o 
  -7  11   8       26.98       21.24      8.04 o 
  -5  11   8      109.90      117.11     10.07 o 
  -3  11   8      248.37      242.22     13.40 o 
  -1  11   8       48.18       37.87      8.88 o 
   1  11   8      121.43      133.43     10.93 o 
   3  11   8      200.28      168.61     11.16 o 
   5  11   8        2.22        8.56      8.88 o 
   7  11   8      552.62      523.32     16.80 o 
   9  11   8       20.95       30.38     18.15 o 
  11  11   8        6.34       21.18     10.76 o 
  13  11   8       78.52       69.24      8.96 o 
  15  11   8       77.70       81.34     19.49 o 
 -12  12   8        1.59        7.39     19.49 o 
 -10  12   8       27.69       19.72      7.93 o 
  -8  12   8       29.98       41.82      8.81 o 
  -6  12   8      280.49      272.01     24.20 o 
  -4  12   8      239.05      260.39     13.88 o 
  -2  12   8       64.62       56.75      9.75 o 
   0  12   8      537.20      578.13     20.17 o 
   2  12   8      135.29      106.70     10.69 o 
   4  12   8      166.25      162.06     20.50 o 
   6  12   8      418.22      363.20     19.49 o 
   8  12   8       15.75       47.29      9.45 o 
  10  12   8      350.55      392.07     15.27 o 
  12  12   8        2.03       10.22      7.75 o 
 -11  13   8       15.93       55.79     20.84 o 
  -9  13   8       29.99       26.42      8.29 o 
  -7  13   8        4.25       -3.73      8.29 o 
  -5  13   8       10.85        5.11      8.95 o 
  -3  13   8       72.61       73.03      9.68 o 
  -1  13   8        8.18       22.77      9.47 o 
   1  13   8      361.58      284.17     19.16 o 
   3  13   8      132.54      144.29     11.85 o 
   5  13   8        0.89       24.42     11.76 o 
   7  13   8      107.32      114.12     12.77 o 
   9  13   8      108.70      104.76     21.17 o 
  -6  14   8       39.02       62.58     11.76 o 
  -4  14   8      133.97      116.81     12.10 o 
  -2  14   8      215.07      265.09     15.18 o 
   0  14   8       71.78       76.48     11.10 o 
   2  14   8       36.97       53.12     10.76 o 
   4  14   8      370.13      372.21     16.75 o 
   6  14   8       35.90       53.79     10.50 o 
 -21   1   9       45.87       36.94     24.71 o 
 -19   1   9      468.86      565.72     19.50 o 
 -17   1   9        1.19       -9.30      9.30 o 
 -15   1   9       17.55       -0.47      9.13 o 
 -13   1   9      404.13      466.41     14.17 o 
 -11   1   9     5097.02     5078.61     40.70 o 
  -9   1   9       84.86       76.54      5.75 o 
  -7   1   9      361.76      406.18      8.86 o 
  -5   1   9       46.29       79.79      4.58 o 
  -3   1   9      618.98      560.55      9.52 o 
  -1   1   9     5455.17     5759.42     63.71 o 
   1   1   9       41.36       49.81      4.35 o 
   3   1   9     4418.91     4427.36     35.29 o 
   5   1   9     1010.96      985.80     11.97 o 
   7   1   9       11.55        8.60      3.82 o 
   9   1   9      144.15      141.54      5.00 o 
  11   1   9      703.60      747.41     17.27 o 
  13   1   9      122.64       97.71      6.23 o 
  15   1   9       13.36       28.22     14.45 o 
  17   1   9       28.69       33.10     11.16 o 
  19   1   9       93.78       95.09     12.83 o 
  21   1   9      179.81      166.23     14.71 o 
 -22   2   9      661.27      837.02     24.39 o 
 -20   2   9       29.03       10.32     10.62 o 
 -18   2   9        0.76       -4.97     10.14 o 
 -16   2   9       38.09       35.48      7.66 o 
 -14   2   9      409.95      392.47     11.15 o 
 -12   2   9     1010.75     1049.68     13.13 o 
 -10   2   9     1432.78     1396.53     16.34 o 
  -8   2   9      187.51      245.29      8.72 o 
  -6   2   9      490.90      495.54      8.04 o 
  -4   2   9     7975.91     7989.73     60.52 o 
  -2   2   9     2441.88     2235.93     24.68 o 
   0   2   9      275.76      273.75      6.44 o 
   2   2   9      542.72      627.22      8.87 o 
   4   2   9      118.07       79.92      4.88 o 
   6   2   9        2.30        6.82      4.34 o 
   8   2   9      301.64      335.91      7.89 o 
  10   2   9      105.48      136.81      5.83 o 
  12   2   9      594.18      639.10     10.97 o 
  14   2   9       33.27       27.46      7.27 o 
  16   2   9       43.51       37.56     11.10 o 
  18   2   9        7.20       16.06     11.38 o 
  20   2   9      461.80      426.77     18.30 o 
  22   2   9        7.31       23.76     13.01 o 
 -21   3   9        0.49      -11.46     11.46 o 
 -19   3   9        6.41        1.28     12.82 o 
 -17   3   9      203.62      200.63     19.11 o 
 -15   3   9      186.51      179.18     12.34 o 
 -13   3   9        6.20        3.59      6.13 o 
 -11   3   9      640.20      627.36     12.63 o 
  -9   3   9      458.67      382.36     10.96 o 
  -7   3   9      557.42      576.83      8.78 o 
  -5   3   9     1790.72     1803.57     16.75 o 
  -3   3   9     1885.48     1920.00     17.81 o 
  -1   3   9      106.68       87.63      4.11 o 
   1   3   9      171.46      165.87      5.21 o 
   3   3   9      144.27      126.97      5.20 o 
   5   3   9     1111.68     1028.01     12.19 o 
   7   3   9      411.31      445.00      8.66 o 
   9   3   9      734.52      798.75     15.11 o 
  11   3   9      232.33      202.06      6.95 o 
  13   3   9      379.07      375.58     10.29 o 
  15   3   9      419.43      408.46     14.58 o 
  17   3   9      159.41      141.01     13.21 o 
  19   3   9      166.37      167.39     14.16 o 
  21   3   9       26.86       41.76     12.73 o 
 -22   4   9        0.13        6.83     11.78 o 
 -20   4   9      231.21      278.84     22.85 o 
 -18   4   9       43.73       55.45     10.58 o 
 -16   4   9       57.90       47.55      9.16 o 
 -14   4   9       61.14       40.28      6.50 o 
 -12   4   9       17.74        4.73      5.38 o 
 -10   4   9      355.83      315.72      9.58 o 
  -8   4   9       84.62       90.88      5.93 o 
  -6   4   9      292.06      217.91      6.94 o 
  -4   4   9     1201.06     1164.92     12.69 o 
  -2   4   9      901.61     1008.45     10.79 o 
   0   4   9     1152.57     1061.78     10.43 o 
   2   4   9       22.70       14.00      4.05 o 
   4   4   9       38.58       43.18      4.64 o 
   6   4   9       43.30       68.24      5.17 o 
   8   4   9     1293.43     1360.07     18.29 o 
  10   4   9      653.98      594.25     12.17 o 
  12   4   9       48.47       57.04      6.50 o 
  14   4   9      844.91      879.84     19.63 o 
  16   4   9      572.68      531.75     18.66 o 
  18   4   9      464.39      487.67     19.04 o 
  20   4   9        4.36       -7.18     11.63 o 
 -21   5   9        7.35      -13.11     13.11 o 
 -19   5   9       11.81       18.01     11.07 o 
 -17   5   9        5.37       -8.72      8.72 o 
 -15   5   9      120.09      136.24      9.46 o 
 -13   5   9     2050.51     1864.44     32.02 o 
 -11   5   9        4.99       15.90      5.42 o 
  -9   5   9       15.60       23.50      5.13 o 
  -7   5   9      873.30      886.29     10.59 o 
  -5   5   9      212.80      251.91      8.42 o 
  -3   5   9      866.57      709.68      9.32 o 
  -1   5   9        3.14       11.21      4.31 o 
   1   5   9      339.65      299.17      6.66 o 
   3   5   9     2065.09     1902.45     16.45 o 
   5   5   9     1142.90     1166.26     15.29 o 
   7   5   9      896.64      889.23     13.12 o 
   9   5   9      326.49      274.32     16.30 o 
  11   5   9      796.88      768.04     16.11 o 
  13   5   9      172.21      190.85      8.27 o 
  15   5   9      105.40      119.75      9.88 o 
  17   5   9       23.18       25.72     10.80 o 
  19   5   9       16.37        0.90     18.82 o 
 -20   6   9       50.33       81.34     14.79 o 
 -18   6   9      248.68      224.86     14.70 o 
 -16   6   9        5.67        9.51      7.82 o 
 -14   6   9        0.01       -7.29      7.29 o 
 -12   6   9        0.18       -1.33      6.01 o 
 -10   6   9       25.52       18.36      5.38 o 
  -8   6   9     1208.17     1180.69     14.81 o 
  -6   6   9        0.29        7.32      4.85 o 
  -4   6   9       95.29       74.03      5.39 o 
  -2   6   9      824.83      845.80     10.36 o 
   0   6   9      417.47      473.68      8.20 o 
   2   6   9      416.22      413.70      8.61 o 
   4   6   9     1246.25     1188.53     17.03 o 
   6   6   9       62.36       69.89      5.91 o 
   8   6   9      107.75      135.65      7.36 o 
  10   6   9      520.64      482.99     13.50 o 
  12   6   9       10.21        4.70      7.80 o 
  14   6   9      104.99      103.16     13.38 o 
  16   6   9       15.48       21.36      8.79 o 
  18   6   9       33.38       42.37     11.93 o 
  20   6   9      104.46      113.54     12.91 o 
 -19   7   9      134.19      150.36     12.62 o 
 -17   7   9       22.90       27.83     10.07 o 
 -15   7   9       16.80       21.84      7.92 o 
 -13   7   9      162.66      132.85     14.48 o 
 -11   7   9       19.89        7.20      8.15 o 
  -9   7   9     2033.41     1994.01     27.11 o 
  -7   7   9      641.66      519.19     11.43 o 
  -5   7   9      346.42      385.63      9.51 o 
  -3   7   9     2810.47     2644.38     24.93 o 
  -1   7   9      523.34      478.36      9.44 o 
   1   7   9     1637.94     1708.68     18.66 o 
   3   7   9     1146.54     1099.73     14.92 o 
   5   7   9      716.46      656.80     11.48 o 
   7   7   9      177.27      178.92      7.06 o 
   9   7   9       21.12       11.06      7.86 o 
  11   7   9       16.38        9.12      8.29 o 
  13   7   9      446.22      387.65     13.92 o 
  15   7   9       18.17       20.52      8.50 o 
  17   7   9       12.98        5.90     10.68 o 
  19   7   9       47.13       24.28     11.56 o 
 -18   8   9      216.88      276.26     14.92 o 
 -16   8   9       26.98       15.13     10.70 o 
 -14   8   9       43.97       42.94      7.95 o 
 -12   8   9       85.08       69.81      8.09 o 
 -10   8   9     1186.34     1151.42     25.13 o 
  -8   8   9       22.96        3.32      6.83 o 
  -6   8   9     4270.99     4332.05     57.92 o 
  -4   8   9     1635.57     1663.69     19.97 o 
  -2   8   9        5.53       19.82      6.74 o 
   0   8   9      308.25      323.50     10.30 o 
   2   8   9     4049.87     4020.71     63.63 o 
   4   8   9       32.01       27.48      7.63 o 
   6   8   9      183.30      160.21      9.47 o 
   8   8   9       31.29       32.39      6.59 o 
  10   8   9      300.29      288.78      9.98 o 
  12   8   9       74.70       84.51      9.21 o 
  14   8   9      821.43      816.88     17.64 o 
  16   8   9       94.41      122.60     10.23 o 
  18   8   9      151.63      163.49     12.71 o 
 -17   9   9        7.07        6.72     10.08 o 
 -15   9   9      138.78      152.58     11.76 o 
 -13   9   9      505.12      507.99     22.45 o 
 -11   9   9      171.85      178.87     10.50 o 
  -9   9   9      112.26      126.96      8.85 o 
  -7   9   9       18.92       35.31      9.16 o 
  -5   9   9      659.37      636.32     21.85 o 
  -3   9   9      705.38      690.26     18.56 o 
  -1   9   9       12.15       13.87      8.88 o 
   1   9   9      608.29      543.07     16.62 o 
   3   9   9      854.44      735.97     18.77 o 
   5   9   9      119.30      121.12     10.14 o 
   7   9   9       68.05       72.56      9.95 o 
   9   9   9       13.21       -2.08      9.36 o 
  11   9   9       88.16       84.84     19.16 o 
  13   9   9      179.53      212.64     13.69 o 
  15   9   9      528.13      565.03     13.92 o 
  17   9   9       24.49       27.28     13.78 o 
 -16  10   9       57.65       70.47     28.23 o 
 -14  10   9       71.40       92.19      9.49 o 
 -12  10   9      119.76      138.86     11.09 o 
 -10  10   9        0.13       -8.21      8.21 o 
  -8  10   9     1280.20     1228.16     24.54 o 
  -6  10   9      199.94      234.49     21.51 o 
  -4  10   9      676.10      651.84     18.25 o 
  -2  10   9      320.69      327.95     14.37 o 
   0  10   9      286.07      302.76     14.97 o 
   2  10   9      105.04      116.47     10.46 o 
   4  10   9       45.53       44.08      9.67 o 
   6  10   9      105.03       92.47     10.62 o 
   8  10   9       13.05        9.27      9.04 o 
  10  10   9       27.41       27.21      9.19 o 
  12  10   9      704.52      766.55     25.54 o 
  14  10   9      158.61      142.82     23.53 o 
  16  10   9        0.83        4.23      9.16 o 
 -13  11   9      277.18      272.16     12.96 o 
 -11  11   9        0.56        6.05     16.13 o 
  -9  11   9       22.38       34.86      8.81 o 
  -7  11   9       22.04       27.91      9.16 o 
  -5  11   9      250.41      264.64     14.17 o 
  -3  11   9       10.41        5.39      9.04 o 
  -1  11   9       43.40       36.60      9.67 o 
   1  11   9        4.87        1.55     14.79 o 
   3  11   9      165.43      141.17     11.41 o 
   5  11   9      188.41      196.53     13.06 o 
   7  11   9      254.39      294.81     15.01 o 
   9  11   9        7.79        8.97      9.33 o 
  11  11   9      443.16      401.26     16.04 o 
  13  11   9       22.70       51.94      9.77 o 
 -12  12   9        1.38       -1.61      8.02 o 
 -10  12   9      145.06      163.19     11.80 o 
  -8  12   9        3.76        6.91      8.81 o 
  -6  12   9        1.56       12.64      9.06 o 
  -4  12   9       26.32       23.67      9.33 o 
  -2  12   9        0.03       -4.90      8.88 o 
   0  12   9      285.73      266.45     14.16 o 
   2  12   9      128.15      118.82     11.16 o 
   4  12   9       15.74       32.97      9.74 o 
   6  12   9        6.48       24.57      9.85 o 
   8  12   9       26.79       47.23     10.31 o 
  10  12   9        0.90       13.80      9.33 o 
  12  12   9        0.00        0.00      9.16 o 
  -9  13   9       65.05       74.36      9.94 o 
  -7  13   9       47.15       68.70      9.86 o 
  -5  13   9       69.07       96.17     11.09 o 
  -3  13   9       46.88       60.56     10.17 o 
  -1  13   9       45.13       41.46     10.33 o 
   1  13   9       14.83        6.85      9.67 o 
   3  13   9      478.72      501.93     19.49 o 
   5  13   9      349.82      374.96     16.55 o 
   7  13   9      673.29      628.80     19.21 o 
   9  13   9      172.60      222.52     21.85 o 
  -4  14   9       26.09       50.00     10.66 o 
  -2  14   9        7.29       16.38     10.01 o 
   0  14   9       39.21       61.37     20.50 o 
   2  14   9      103.80      109.09     21.85 o 
   4  14   9       60.19       60.06     11.58 o 
 -22   0  10      788.10      868.49     35.63 o 
 -20   0  10      618.74      682.73     28.71 o 
 -18   0  10       41.04       47.80     38.65 o 
 -16   0  10      194.16      199.74     43.69 o 
 -14   0  10      273.16      270.90     21.51 o 
 -12   0  10     1706.58     1712.46     30.90 o 
 -10   0  10      303.17      342.91     13.93 o 
  -8   0  10        2.72        5.22      7.59 o 
  -6   0  10      193.45      165.63      8.52 o 
  -4   0  10       34.10      101.97      7.59 o 
  -2   0  10     6375.22     6629.00     87.70 o 
   0   0  10      972.33     1183.63     22.10 o 
   2   0  10      536.62      594.30     16.13 o 
   4   0  10     1540.88     1416.76     21.08 o 
   6   0  10     1555.46     1908.84     22.42 o 
   8   0  10      127.45      135.49     10.28 o 
  10   0  10      219.90      290.51     11.25 o 
  12   0  10        1.18       -6.62      6.85 o 
  14   0  10      250.43      245.35     22.85 o 
  16   0  10        3.39       14.79     16.13 o 
  18   0  10      300.46      309.89     24.87 o 
  20   0  10      369.00      393.24     27.56 o 
 -21   1  10       36.51       38.43     18.49 o 
 -19   1  10       45.95        3.35     18.92 o 
 -17   1  10        2.12      -12.71     12.71 o 
 -15   1  10      107.04       82.44     13.41 o 
 -13   1  10      153.13      117.02     12.63 o 
 -11   1  10     2828.80     2710.32     29.82 o 
  -9   1  10      218.45      223.44      7.56 o 
  -7   1  10      278.55      265.39      8.83 o 
  -5   1  10        1.52        2.65      5.14 o 
  -3   1  10      214.46      128.28      6.14 o 
  -1   1  10      103.88       76.55      5.32 o 
   1   1  10     2120.33     1932.66     19.82 o 
   3   1  10      678.28      663.01      9.89 o 
   5   1  10     5929.48     6087.47     47.49 o 
   7   1  10       42.89       39.60      4.77 o 
   9   1  10     1101.10     1176.71     12.73 o 
  11   1  10      114.10      121.44      6.06 o 
  13   1  10       26.94       43.00      7.37 o 
  15   1  10       95.20       95.88     11.88 o 
  17   1  10       11.16        4.09     11.16 o 
  19   1  10       64.18       51.76     12.83 o 
  21   1  10      194.66      194.25     15.92 o 
 -22   2  10       26.79       22.18     12.36 o 
 -20   2  10      175.03      198.59     14.49 o 
 -18   2  10       25.74       21.56     11.24 o 
 -16   2  10      115.77      124.70     13.58 o 
 -14   2  10      548.13      606.56     14.32 o 
 -12   2  10      339.91      316.75     10.88 o 
 -10   2  10       28.57       48.74      6.49 o 
  -8   2  10      983.60      864.73     13.27 o 
  -6   2  10        0.76       -1.02      4.60 o 
  -4   2  10     2499.40     2420.77     20.09 o 
  -2   2  10      265.03      285.66      7.50 o 
   0   2  10     2565.75     2550.13     26.63 o 
   2   2  10      111.91      127.51      5.43 o 
   4   2  10      194.13      233.39      7.34 o 
   6   2  10      223.63      298.67      8.07 o 
   8   2  10      976.94     1011.27     12.61 o 
  10   2  10      405.08      358.99     11.49 o 
  12   2  10       33.68       17.37      6.06 o 
  14   2  10      128.30      125.75      7.61 o 
  16   2  10       35.19       32.21     11.29 o 
  18   2  10      257.59      272.78     18.15 o 
  20   2  10        0.46       -2.83     12.54 o 
 -21   3  10       52.12       36.73     12.91 o 
 -19   3  10      117.18      133.25     13.39 o 
 -17   3  10       99.37       95.30     13.44 o 
 -15   3  10      822.82      789.79     16.56 o 
 -13   3  10     2413.91     2259.68     34.04 o 
 -11   3  10      505.23      604.14     12.78 o 
  -9   3  10     4973.51     4739.73     37.62 o 
  -7   3  10       22.80       19.16      4.59 o 
  -5   3  10       56.01       53.77      5.40 o 
  -3   3  10      321.35      297.06      8.03 o 
  -1   3  10     1832.63     1644.88     15.13 o 
   1   3  10       92.09      145.28      5.89 o 
   3   3  10      440.80      386.62      8.39 o 
   5   3  10      347.01      398.47      8.50 o 
   7   3  10      877.20      963.71     19.29 o 
   9   3  10      561.74      626.97     10.76 o 
  11   3  10        0.14       -4.51      6.08 o 
  13   3  10      211.52      177.18      8.39 o 
  15   3  10       64.38       39.30     11.46 o 
  17   3  10      217.55      236.30     15.66 o 
  19   3  10       70.34       67.67     12.91 o 
  21   3  10       16.50       27.63     13.21 o 
 -20   4  10       81.33       71.38     12.76 o 
 -18   4  10        0.27       -3.89     14.07 o 
 -16   4  10      140.49      122.13     14.39 o 
 -14   4  10        2.33        5.57      6.59 o 
 -12   4  10       86.98       65.59     10.00 o 
 -10   4  10       92.13       78.64      5.62 o 
  -8   4  10      313.54      276.35     12.70 o 
  -6   4  10      513.77      520.81      9.44 o 
  -4   4  10       47.65       33.28      5.12 o 
  -2   4  10      104.70       78.52      4.98 o 
   0   4  10      198.01      239.30      6.73 o 
   2   4  10       60.43       53.62      4.74 o 
   4   4  10       12.81       23.53      4.91 o 
   6   4  10      112.66      121.66      8.86 o 
   8   4  10      272.08      255.33      8.28 o 
  10   4  10      364.42      375.62     13.07 o 
  12   4  10      213.16      215.01      8.91 o 
  14   4  10       80.29      100.20     10.03 o 
  16   4  10      441.10      464.59     18.46 o 
  18   4  10       37.16       32.20     12.11 o 
  20   4  10      337.76      347.92     19.21 o 
 -19   5  10        1.80      -11.43     11.43 o 
 -17   5  10        6.12       -4.63     11.23 o 
 -15   5  10      178.98      165.82      9.46 o 
 -13   5  10       26.40       50.28      6.97 o 
 -11   5  10      316.41      260.80     16.20 o 
  -9   5  10       33.97       38.95      6.46 o 
  -7   5  10      391.97      405.45      9.79 o 
  -5   5  10      139.75      100.90      5.63 o 
  -3   5  10       31.86       45.66      5.35 o 
  -1   5  10      720.60      763.42     12.43 o 
   1   5  10       92.36       94.72      4.88 o 
   3   5  10      188.45      181.54      5.92 o 
   5   5  10      730.74      793.22     11.74 o 
   7   5  10      109.41      125.45      6.18 o 
   9   5  10        5.56       -0.59      7.80 o 
  11   5  10       23.05       20.78      8.37 o 
  13   5  10      662.48      688.26     17.06 o 
  15   5  10        0.52       -3.10      8.86 o 
  17   5  10      220.42      245.18     16.08 o 
  19   5  10       28.60       29.20     12.42 o 
 -20   6  10       22.67        8.09     11.93 o 
 -18   6  10        2.17       12.27     10.94 o 
 -16   6  10        3.75      -10.99     10.99 o 
 -14   6  10        5.30        2.57      6.57 o 
 -12   6  10       13.93       18.95      6.60 o 
 -10   6  10       46.43       53.96      6.86 o 
  -8   6  10       45.53       78.95      6.14 o 
  -6   6  10       99.43       73.00      5.53 o 
  -4   6  10      137.30      150.84      6.26 o 
  -2   6  10      974.06      921.42     11.36 o 
   0   6  10      961.63      984.06     12.43 o 
   2   6  10       18.44       12.08      4.84 o 
   4   6  10        0.26        0.05      4.85 o 
   6   6  10       99.25      118.54      9.05 o 
   8   6  10      435.23      423.94     15.00 o 
  10   6  10      328.50      319.66     12.31 o 
  12   6  10      110.00       88.31      9.30 o 
  14   6  10       99.76      105.59      9.68 o 
  16   6  10        1.13        4.93     10.94 o 
  18   6  10      174.35      143.06     13.40 o 
 -19   7  10        9.67        4.85     10.98 o 
 -17   7  10      166.47      182.36     21.85 o 
 -15   7  10        3.08        9.47      7.90 o 
 -13   7  10       55.27       55.57      8.43 o 
 -11   7  10       76.77       55.24      8.09 o 
  -9   7  10      710.96      637.81     14.82 o 
  -7   7  10      747.98      673.05     14.85 o 
  -5   7  10       33.41       25.82      9.22 o 
  -3   7  10      699.01      716.02     13.16 o 
  -1   7  10       91.52       93.44      6.85 o 
   1   7  10       21.72       10.14      6.16 o 
   3   7  10       13.09       12.11      5.85 o 
   5   7  10      312.49      348.79     11.08 o 
   7   7  10       35.70       29.11      6.84 o 
   9   7  10       65.09       75.44      8.73 o 
  11   7  10       13.53       15.91      8.46 o 
  13   7  10       93.31       90.64      9.50 o 
  15   7  10       14.27       14.03      8.98 o 
  17   7  10       82.92       64.02     17.81 o 
 -18   8  10        8.70       -5.35     13.11 o 
 -16   8  10       15.84       -5.45     13.11 o 
 -14   8  10        0.00       -4.55      9.90 o 
 -12   8  10       45.82       42.06      9.12 o 
 -10   8  10        1.47       -7.22      7.22 o 
  -8   8  10       19.41       26.14      7.60 o 
  -6   8  10      875.77      955.31     17.32 o 
  -4   8  10     2851.74     2635.40     32.36 o 
  -2   8  10      271.86      267.77     11.31 o 
   0   8  10        0.91       -4.54      8.71 o 
   2   8  10      203.86      229.76     11.04 o 
   4   8  10        0.91       -3.02      7.61 o 
   6   8  10      179.01      151.39      9.65 o 
   8   8  10       10.45       16.34      6.83 o 
  10   8  10       56.97       53.53      7.42 o 
  12   8  10     1404.25     1390.93     31.66 o 
  14   8  10       20.85       24.44      9.35 o 
  16   8  10       91.33      106.84     12.19 o 
 -17   9  10      128.10      150.57     14.12 o 
 -15   9  10       76.67       99.71     12.77 o 
 -13   9  10       37.33       21.67     13.44 o 
 -11   9  10        2.61        3.84      9.62 o 
  -9   9  10        3.00        4.95      9.25 o 
  -7   9  10      568.01      571.16     18.90 o 
  -5   9  10      302.12      310.83     14.80 o 
  -3   9  10      264.72      208.06     15.46 o 
  -1   9  10      613.24      622.11     21.17 o 
   1   9  10     1202.76     1247.29     25.19 o 
   3   9  10       18.57        4.37      9.47 o 
   5   9  10      332.08      282.17     14.64 o 
   7   9  10      438.22      407.62     16.45 o 
   9   9  10      382.33      353.49     16.47 o 
  11   9  10       12.36       27.51      9.82 o 
  13   9  10      837.69      821.23     16.94 o 
  15   9  10      356.11      405.17     16.99 o 
 -14  10  10        1.11      -10.08     10.08 o 
 -12  10  10      372.92      439.52     15.88 o 
 -10  10  10       81.62      107.58     10.46 o 
  -8  10  10        0.12      -10.76     10.76 o 
  -6  10  10       22.46       31.59      9.16 o 
  -4  10  10       44.68       43.91      9.53 o 
  -2  10  10        3.56       10.93      9.04 o 
   0  10  10      211.07      193.21     12.83 o 
   2  10  10      925.32      819.95     20.90 o 
   4  10  10      238.51      278.32     14.49 o 
   6  10  10      151.05      104.60     11.10 o 
   8  10  10        7.43       16.21      9.67 o 
  10  10  10        0.04       -1.03      9.19 o 
  12  10  10      461.47      480.21     34.28 o 
  14  10  10      200.74      244.76     17.48 o 
 -13  11  10      150.46      218.75     14.45 o 
 -11  11  10      113.88       99.46     10.62 o 
  -9  11  10       12.53       26.06      9.16 o 
  -7  11  10       78.98       82.54      9.95 o 
  -5  11  10       37.27       31.31      9.19 o 
  -3  11  10        4.68        2.67      8.83 o 
  -1  11  10       10.60       -0.07      9.04 o 
   1  11  10       50.63       39.02     10.14 o 
   3  11  10      181.33      159.37     11.88 o 
   5  11  10       23.77       25.03      9.95 o 
   7  11  10      163.43      166.19     14.12 o 
   9  11  10      257.71      306.02     15.64 o 
  11  11  10       20.64       32.50     22.85 o 
  13  11  10      121.16      117.47     11.50 o 
 -10  12  10        5.64       12.55     21.85 o 
  -8  12  10        0.92        5.27      9.77 o 
  -6  12  10      138.93      152.72     11.30 o 
  -4  12  10       20.65       28.90     14.45 o 
  -2  12  10       81.52       64.18     14.45 o 
   0  12  10       59.93       63.22     10.69 o 
   2  12  10        0.22       -9.21      9.47 o 
   4  12  10      269.27      290.08     15.44 o 
   6  12  10      141.98      204.93     25.88 o 
   8  12  10      137.41      135.05     12.27 o 
  10  12  10       22.52       59.23     10.94 o 
  -7  13  10       52.06       53.63     13.11 o 
  -5  13  10       26.82       37.64     10.44 o 
  -3  13  10        4.07       20.06     10.44 o 
  -1  13  10       22.51       34.46     14.12 o 
   1  13  10       18.26       15.32     10.14 o 
   3  13  10       14.78       42.01     10.93 o 
   5  13  10       17.06       34.44     10.62 o 
   7  13  10        2.36       29.21     10.98 o 
   0  14  10      249.12      260.05     27.22 o 
 -21   1  11      147.38      170.08     22.52 o 
 -19   1  11       57.62       24.86     28.99 o 
 -17   1  11      272.87      258.42     21.64 o 
 -15   1  11        0.00       -9.03      9.03 o 
 -13   1  11      772.12      734.67     28.82 o 
 -11   1  11      268.74      231.51      9.47 o 
  -9   1  11     3537.57     3177.12     32.03 o 
  -7   1  11      118.92      164.54      7.27 o 
  -5   1  11     1101.41     1146.67     15.57 o 
  -3   1  11     1431.78     1391.48     16.56 o 
  -1   1  11       46.86       70.25      6.59 o 
   1   1  11      269.41      253.73      9.11 o 
   3   1  11       37.56       46.39      5.90 o 
   5   1  11       32.22       37.58      5.39 o 
   7   1  11     1535.73     1491.33     14.80 o 
   9   1  11      997.51     1070.59     13.52 o 
  11   1  11      162.39      162.31      6.65 o 
  13   1  11       32.31       38.34      8.20 o 
  15   1  11      239.29      212.94     13.78 o 
  17   1  11       23.85       23.74     11.85 o 
  19   1  11      402.45      441.27     20.16 o 
 -20   2  11        0.51      -16.13     16.13 o 
 -18   2  11      114.97      137.88     15.70 o 
 -16   2  11        3.42       13.67      8.14 o 
 -14   2  11       39.43       27.52      8.01 o 
 -12   2  11      463.20      389.42     11.86 o 
 -10   2  11     2376.51     2163.05     25.07 o 
  -8   2  11        5.34       13.26      5.69 o 
  -6   2  11       75.37       61.05      5.30 o 
  -4   2  11     1838.62     1856.21     17.07 o 
  -2   2  11      448.37      524.35      9.44 o 
   0   2  11     3357.88     3425.06     31.90 o 
   2   2  11       58.30       55.93      5.58 o 
   4   2  11      274.40      288.82      8.39 o 
   6   2  11     1750.93     1831.67     18.41 o 
   8   2  11      278.86      257.59      9.87 o 
  10   2  11       62.60       59.75      5.66 o 
  12   2  11        4.25        7.54      6.44 o 
  14   2  11       11.32        3.33      7.40 o 
  16   2  11        9.26       17.40     11.58 o 
  18   2  11     1697.33     1768.53     35.16 o 
  20   2  11      380.11      398.93     25.88 o 
 -21   3  11      235.73      260.54     16.63 o 
 -19   3  11      255.28      296.45     17.31 o 
 -17   3  11        0.34       -8.10      8.10 o 
 -15   3  11       72.03       69.57     11.25 o 
 -13   3  11      288.36      231.77     12.72 o 
 -11   3  11     5514.05     5617.77     86.93 o 
  -9   3  11     2840.70     2901.74     27.80 o 
  -7   3  11       12.51        8.46      4.94 o 
  -5   3  11      287.64      262.01      8.52 o 
  -3   3  11       12.10       13.70      4.87 o 
  -1   3  11      605.62      606.36      9.32 o 
   1   3  11       35.49       72.28      5.48 o 
   3   3  11      953.03     1022.13     12.60 o 
   5   3  11     2640.22     2802.09     24.91 o 
   7   3  11      640.53      588.73     10.97 o 
   9   3  11     1087.24     1191.61     17.43 o 
  11   3  11      151.54      138.67      7.99 o 
  13   3  11        0.64        1.75      6.50 o 
  15   3  11      375.01      331.73     17.71 o 
  17   3  11        8.08        9.64     11.77 o 
  19   3  11        4.39        0.76     12.43 o 
 -20   4  11      370.24      467.76     20.83 o 
 -18   4  11       10.94        5.21     11.14 o 
 -16   4  11        0.17       -4.53     10.19 o 
 -14   4  11       27.56       30.13      7.85 o 
 -12   4  11      111.46      100.83      9.81 o 
 -10   4  11      328.55      329.43     10.80 o 
  -8   4  11        1.37       -0.75      5.21 o 
  -6   4  11      841.75      779.66     11.53 o 
  -4   4  11        4.01        3.64      5.28 o 
  -2   4  11       74.27       72.41      5.20 o 
   0   4  11      997.96      958.14     10.65 o 
   2   4  11       19.36       29.88      5.26 o 
   4   4  11       67.84       81.70      5.64 o 
   6   4  11      466.79      464.75      9.52 o 
   8   4  11       35.87       39.64      5.88 o 
  10   4  11      514.33      503.69     14.59 o 
  12   4  11       10.78       19.52      6.83 o 
  14   4  11       54.56       59.62      9.55 o 
  16   4  11      101.61       92.80     12.25 o 
  18   4  11      231.83      214.40     19.83 o 
  20   4  11       62.75       53.68     12.91 o 
 -19   5  11      221.57      274.28     17.41 o 
 -17   5  11      118.10      112.70     12.77 o 
 -15   5  11       33.68       23.45      8.06 o 
 -13   5  11       70.00       76.33      7.50 o 
 -11   5  11        0.01       -5.74      6.49 o 
  -9   5  11       36.10       25.02      6.64 o 
  -7   5  11      137.97      171.45      8.27 o 
  -5   5  11      120.72      113.87      6.08 o 
  -3   5  11      409.90      373.41      9.17 o 
  -1   5  11      776.92      769.70     10.49 o 
   1   5  11      184.48      191.13      9.03 o 
   3   5  11      428.43      441.50      9.13 o 
   5   5  11       21.01       15.09      6.06 o 
   7   5  11       24.50       23.89      6.66 o 
   9   5  11      410.36      423.99     19.61 o 
  11   5  11       26.07       21.04      8.39 o 
  13   5  11      117.71      125.00     10.28 o 
  15   5  11        0.22       -7.47     10.80 o 
  17   5  11      117.51       97.93     13.56 o 
  19   5  11       77.62       86.74     13.56 o 
 -18   6  11      109.72      122.43     13.18 o 
 -16   6  11      234.33      227.37     15.18 o 
 -14   6  11      470.39      470.42     17.02 o 
 -12   6  11      229.57      199.06      9.41 o 
 -10   6  11        0.01       -6.28      6.28 o 
  -8   6  11      506.39      508.18     12.16 o 
  -6   6  11     1214.74     1220.52     17.46 o 
  -4   6  11       92.25      103.60      6.49 o 
  -2   6  11      468.59      415.15      9.95 o 
   0   6  11       62.09       67.61      6.96 o 
   2   6  11       75.93       90.90      6.32 o 
   4   6  11      872.85      866.56     12.56 o 
   6   6  11        0.82        7.49      6.37 o 
   8   6  11       52.01       53.52      8.58 o 
  10   6  11      398.88      357.12     13.22 o 
  12   6  11      100.37      115.48     10.37 o 
  14   6  11        3.86        7.93      9.04 o 
  16   6  11      176.01      149.67     13.73 o 
  18   6  11       85.56       98.90     13.54 o 
 -17   7  11      160.48      200.51     14.17 o 
 -15   7  11      132.48      106.07     10.35 o 
 -13   7  11        3.96        2.77      7.82 o 
 -11   7  11      184.09      161.03      9.72 o 
  -9   7  11       60.92       55.60      7.87 o 
  -7   7  11     1069.00     1114.65     19.01 o 
  -5   7  11      182.25      142.40     11.22 o 
  -3   7  11       37.61       29.06      7.20 o 
  -1   7  11      245.56      228.20     17.66 o 
   1   7  11       48.11       32.81      6.32 o 
   3   7  11      281.65      300.41     12.53 o 
   5   7  11      190.53      170.06     12.03 o 
   7   7  11       35.65       25.48      7.39 o 
   9   7  11        5.01        6.51     12.41 o 
  11   7  11     1136.70     1003.74     19.69 o 
  13   7  11        0.22        1.54      9.09 o 
  15   7  11       78.18       74.62     10.33 o 
  17   7  11      373.60      385.22     19.64 o 
 -16   8  11       62.61       32.83     11.30 o 
 -14   8  11       32.91       40.46     27.92 o 
 -12   8  11       11.76       -7.82      7.82 o 
 -10   8  11      120.34      138.91      9.52 o 
  -8   8  11      654.75      686.32     15.76 o 
  -6   8  11      379.01      302.44     12.76 o 
  -4   8  11      171.08      134.24     10.00 o 
  -2   8  11        3.65       22.66      8.90 o 
   0   8  11      210.24      199.87     22.92 o 
   2   8  11      721.80      722.82     19.21 o 
   4   8  11      774.67      767.55     19.72 o 
   6   8  11      330.41      303.82     17.81 o 
   8   8  11      315.27      283.10     11.55 o 
  10   8  11      123.36      104.43      8.27 o 
  12   8  11       23.92       28.64      9.27 o 
  14   8  11       97.71       85.22     11.95 o 
  16   8  11      205.22      229.22     21.51 o 
 -15   9  11       56.62       85.61     22.52 o 
 -13   9  11       66.27       50.75     14.79 o 
 -11   9  11        3.83        7.37      9.07 o 
  -9   9  11      481.05      447.59     15.68 o 
  -7   9  11     1408.37     1381.07     25.95 o 
  -5   9  11      397.37      321.57     19.59 o 
  -3   9  11        1.11        4.59      8.45 o 
  -1   9  11      259.34      226.30     13.54 o 
   1   9  11     1920.54     1866.41     32.80 o 
   3   9  11       17.02        0.83      9.26 o 
   5   9  11       23.44       24.20      9.51 o 
   7   9  11      210.74      187.31     18.82 o 
   9   9  11       48.95       45.67     10.33 o 
  11   9  11      144.92      138.90     12.27 o 
  13   9  11       56.52       49.43      9.21 o 
  15   9  11      139.26      127.96     10.08 o 
 -14  10  11      128.65      165.36     12.28 o 
 -12  10  11       56.78       70.59     11.07 o 
 -10  10  11       28.17       20.36      9.86 o 
  -8  10  11        8.74       10.87      9.33 o 
  -6  10  11      101.59       89.50     10.66 o 
  -4  10  11       30.85       32.07     10.17 o 
  -2  10  11       58.33       68.46     10.50 o 
   0  10  11      439.53      462.65     17.09 o 
   2  10  11     1602.42     1501.30     28.98 o 
   4  10  11       83.00       69.89     10.93 o 
   6  10  11        9.58       15.71     20.50 o 
   8  10  11        2.92        1.97      9.47 o 
  10  10  11       77.03       78.45     11.29 o 
  12  10  11       22.59       24.59     10.94 o 
  14  10  11      128.15      128.72     12.68 o 
 -11  11  11      162.98      178.51     13.44 o 
  -9  11  11      234.86      248.20     19.49 o 
  -7  11  11        6.75        0.63      9.67 o 
  -5  11  11      727.10      739.65     20.19 o 
  -3  11  11       30.49       27.53     10.01 o 
  -1  11  11       63.93       53.90     14.12 o 
   1  11  11       55.36       47.64     10.42 o 
   3  11  11        2.69        7.64      9.74 o 
   5  11  11      283.88      214.81     22.18 o 
   7  11  11      443.42      408.52     29.58 o 
   9  11  11       39.73       14.96     10.81 o 
  11  11  11       34.81       34.93     12.77 o 
 -10  12  11       26.93       52.96     26.89 o 
  -8  12  11      122.74      169.58     12.19 o 
  -6  12  11       29.24       42.28     10.57 o 
  -4  12  11       20.92       20.84     15.12 o 
  -2  12  11        3.75       17.17     10.33 o 
   0  12  11        0.51       14.34     10.14 o 
   2  12  11        2.43       -7.49      9.95 o 
   4  12  11       33.29       17.48     10.46 o 
   6  12  11       13.99       17.96     11.16 o 
   8  12  11      195.42      199.02     14.44 o 
  -5  13  11       94.73       81.36     11.56 o 
  -3  13  11        4.10       -0.39     15.80 o 
  -1  13  11       35.35       44.08     11.14 o 
   1  13  11        7.28       16.48     11.43 o 
   3  13  11       18.31       29.86     11.16 o 
   5  13  11        6.00       12.00     11.16 o 
 -20   0  12       42.29       36.97     18.82 o 
 -18   0  12      950.73     1286.60     41.00 o 
 -16   0  12     1128.26     1159.59     77.30 o 
 -14   0  12      175.31      130.41     18.15 o 
 -12   0  12        4.52      -14.12     14.12 o 
 -10   0  12      149.24      140.17     12.11 o 
  -8   0  12     1483.68     1458.61     28.28 o 
  -6   0  12      900.74      908.52     18.60 o 
  -4   0  12      498.70      425.05     17.48 o 
  -2   0  12       27.84        6.20      9.19 o 
   0   0  12      282.98      271.54     14.70 o 
   2   0  12      861.19      932.68     21.86 o 
   4   0  12     1167.40     1079.35     26.25 o 
   6   0  12     1006.41      938.53     18.51 o 
   8   0  12     9872.81    10054.26    109.48 o 
  10   0  12     1710.75     1905.67     27.29 o 
  12   0  12       86.76       99.41     11.14 o 
  14   0  12       23.32       10.76     16.13 o 
  16   0  12       16.03        8.74     15.46 o 
  18   0  12       10.44      -12.77     17.48 o 
  20   0  12        0.11       13.44     18.82 o 
 -19   1  12       95.99      162.81     14.71 o 
 -17   1  12       76.26       95.91     16.69 o 
 -15   1  12      248.65      252.57     37.03 o 
 -13   1  12       22.77        8.74     17.43 o 
 -11   1  12      847.42      777.72     29.94 o 
  -9   1  12     2446.36     2417.90     27.64 o 
  -7   1  12      120.26      125.61      7.25 o 
  -5   1  12       42.72       32.24      6.68 o 
  -3   1  12        4.43        8.66      6.75 o 
  -1   1  12      284.41      269.08     10.01 o 
   1   1  12       12.99        1.82      5.72 o 
   3   1  12      582.81      593.97     11.42 o 
   5   1  12       40.70       62.05      6.68 o 
   7   1  12     3785.65     3964.82     33.69 o 
   9   1  12     1916.47     1896.06     19.25 o 
  11   1  12      200.32      184.81      7.89 o 
  13   1  12       20.95       18.96      8.20 o 
  15   1  12       91.15       77.48     12.59 o 
  17   1  12      147.54      133.69     14.24 o 
  19   1  12        2.30      -12.59     12.59 o 
 -20   2  12       14.52       17.88     12.73 o 
 -18   2  12       58.88       72.38     19.83 o 
 -16   2  12        9.98       -0.07      8.25 o 
 -14   2  12        0.65       -4.46      8.07 o 
 -12   2  12       99.13       91.37      7.78 o 
 -10   2  12      285.01      338.63     12.81 o 
  -8   2  12      922.37      853.04     15.53 o 
  -6   2  12        7.37       10.69      5.38 o 
  -4   2  12       38.23       37.11      5.53 o 
  -2   2  12      459.45      500.85     11.05 o 
   0   2  12      194.91      145.56      7.11 o 
   2   2  12       87.45       78.59      7.66 o 
   4   2  12        0.28        0.38      6.02 o 
   6   2  12      373.03      336.25      9.79 o 
   8   2  12      195.71      168.98      6.88 o 
  10   2  12       21.66       29.36      6.04 o 
  12   2  12      174.46      169.70      8.82 o 
  14   2  12        6.85       -1.33     11.38 o 
  16   2  12      130.80      129.02     14.45 o 
  18   2  12       40.48       50.21     13.06 o 
 -19   3  12       15.04        9.47     12.43 o 
 -17   3  12       80.93       68.58     12.06 o 
 -15   3  12       60.58       39.76     15.81 o 
 -13   3  12      300.47      229.46     13.08 o 
 -11   3  12      598.30      590.28     17.15 o 
  -9   3  12      703.40      611.45     13.03 o 
  -7   3  12       83.23       95.10      6.01 o 
  -5   3  12      128.82      100.91      6.43 o 
  -3   3  12      194.40      193.69      6.54 o 
  -1   3  12      668.22      628.18     10.76 o 
   1   3  12       70.28       66.40      6.82 o 
   3   3  12      515.87      500.25      9.66 o 
   5   3  12      660.52      650.45     12.25 o 
   7   3  12      173.09      150.68      7.46 o 
   9   3  12       12.29        4.86      6.96 o 
  11   3  12      304.64      312.77     11.14 o 
  13   3  12        0.16        7.09      6.97 o 
  15   3  12        0.01        8.53     20.17 o 
  17   3  12       58.14       47.82     12.83 o 
  19   3  12       61.02       84.10     14.16 o 
 -18   4  12        0.85      -11.78     11.78 o 
 -16   4  12       57.19       50.59      9.21 o 
 -14   4  12       33.31       13.50      8.42 o 
 -12   4  12       59.07       62.27      7.84 o 
 -10   4  12       27.28       24.29      7.09 o 
  -8   4  12     1296.32     1245.27     22.22 o 
  -6   4  12        9.75       11.26      5.96 o 
  -4   4  12      166.49      171.01      7.37 o 
  -2   4  12        0.69        2.29      5.09 o 
   0   4  12     3203.22     3230.59     27.54 o 
   2   4  12      364.74      403.04     10.10 o 
   4   4  12      337.45      276.32      9.36 o 
   6   4  12      661.28      638.59     11.31 o 
   8   4  12       60.10       49.91      8.91 o 
  10   4  12       88.63      109.06      9.69 o 
  12   4  12        4.59        5.90      7.21 o 
  14   4  12       26.35       22.65     11.77 o 
  16   4  12        0.45       -6.53     11.63 o 
  18   4  12       61.59       52.57     13.69 o 
 -19   5  12       26.80       12.32     12.19 o 
 -17   5  12       16.94       26.19     11.63 o 
 -15   5  12       33.31       45.23     10.63 o 
 -13   5  12       38.65       21.14      7.05 o 
 -11   5  12      143.69      145.57     12.13 o 
  -9   5  12     1361.87     1398.64     19.59 o 
  -7   5  12     1706.15     1645.01     21.39 o 
  -5   5  12      949.31      925.70     13.77 o 
  -3   5  12     1341.55     1276.19     16.12 o 
  -1   5  12      613.37      593.65     14.63 o 
   1   5  12       32.63       27.57      5.59 o 
   3   5  12       12.26        0.32      5.69 o 
   5   5  12        0.28       -5.42      5.42 o 
   7   5  12      536.27      481.56     12.78 o 
   9   5  12      252.77      237.87     22.52 o 
  11   5  12        0.15        5.67      8.91 o 
  13   5  12       28.25       31.20      9.43 o 
  15   5  12       25.50       20.68     11.77 o 
  17   5  12        5.08       -3.04     21.17 o 
 -18   6  12      337.58      441.59     26.89 o 
 -16   6  12      116.14      150.34     13.54 o 
 -14   6  12      150.76      144.91      8.67 o 
 -12   6  12       25.28       10.67     10.28 o 
 -10   6  12       43.98       35.03      7.82 o 
  -8   6  12     1143.84     1179.60     18.05 o 
  -6   6  12      656.35      676.95     13.83 o 
  -4   6  12      153.83      102.85      7.33 o 
  -2   6  12      250.99      289.24      9.13 o 
   0   6  12      269.12      256.08     10.07 o 
   2   6  12        1.73       -4.18      5.62 o 
   4   6  12      128.74      119.87      7.82 o 
   6   6  12       74.83       61.15      7.36 o 
   8   6  12      425.39      432.37     23.73 o 
  10   6  12     1342.17     1251.60     22.09 o 
  12   6  12       23.99       14.30      8.98 o 
  14   6  12      129.93      116.92     10.76 o 
  16   6  12        0.54       -0.42     12.27 o 
 -17   7  12       10.34        9.89     11.69 o 
 -15   7  12        9.59       12.17     10.80 o 
 -13   7  12      132.78      137.47     15.04 o 
 -11   7  12        0.08       -6.66      6.66 o 
  -9   7  12      825.99      825.47     15.19 o 
  -7   7  12      771.65      721.04     14.27 o 
  -5   7  12     2358.43     2338.86     26.92 o 
  -3   7  12      631.91      658.54     14.95 o 
  -1   7  12      152.95      143.12     14.17 o 
   1   7  12       78.65       67.50      9.12 o 
   3   7  12       61.11       45.19      7.42 o 
   5   7  12       62.32       59.37      7.64 o 
   7   7  12      721.81      633.66     15.81 o 
   9   7  12      125.76      128.01     10.03 o 
  11   7  12       88.16       96.26     10.30 o 
  13   7  12      471.07      449.60     23.63 o 
  15   7  12      148.97      123.15     13.73 o 
 -16   8  12      105.58      104.86     15.46 o 
 -14   8  12      152.78      224.85     27.90 o 
 -12   8  12       11.21        6.58     14.07 o 
 -10   8  12        0.03       -7.71      7.71 o 
  -8   8  12       47.85       35.81      9.33 o 
  -6   8  12      139.30      109.75     12.72 o 
  -4   8  12        1.43       -4.30      9.29 o 
  -2   8  12        0.02        6.59      8.77 o 
   0   8  12       44.58       29.62      9.06 o 
   2   8  12       62.76       67.98      9.60 o 
   4   8  12      108.43       91.48     11.16 o 
   6   8  12        9.82       25.67     10.42 o 
   8   8  12        0.00        0.79      7.89 o 
  10   8  12       39.51       36.30      8.97 o 
  12   8  12       37.64       20.93     10.90 o 
  14   8  12      236.89      221.96     20.17 o 
 -15   9  12        4.19        4.03     12.77 o 
 -13   9  12       52.28       39.35     10.68 o 
 -11   9  12       88.91      150.23     18.82 o 
  -9   9  12       29.41       38.65     13.07 o 
  -7   9  12      429.62      498.75     17.09 o 
  -5   9  12        0.99        1.63      8.90 o 
  -3   9  12        2.74        8.13      8.87 o 
  -1   9  12      155.79      154.53     12.54 o 
   1   9  12      481.25      481.98     17.82 o 
   3   9  12      619.59      599.75     25.88 o 
   5   9  12        4.99        9.03      9.74 o 
   7   9  12      192.14      189.27     14.79 o 
   9   9  12       14.63        3.27     10.62 o 
  11   9  12       12.72       28.96     10.90 o 
  13   9  12       19.91       24.11      8.97 o 
 -12  10  12       26.59       39.12     10.98 o 
 -10  10  12       37.61       59.42     21.85 o 
  -8  10  12      204.29      216.53     14.37 o 
  -6  10  12       93.19       92.15     11.76 o 
  -4  10  12       58.32       57.94     10.50 o 
  -2  10  12      148.05      144.75     12.11 o 
   0  10  12      376.55      389.87     17.03 o 
   2  10  12       35.16       39.08     10.69 o 
   4  10  12       89.78       62.39     14.45 o 
   6  10  12      189.75      147.82     12.25 o 
   8  10  12       82.41      109.14     12.25 o 
  10  10  12       50.29       64.64     11.78 o 
  12  10  12       12.65       19.58     11.29 o 
 -11  11  12        5.35       12.72     11.43 o 
  -9  11  12        0.74       -0.46     10.28 o 
  -7  11  12       24.99       21.51      9.95 o 
  -5  11  12       23.02       41.90     14.12 o 
  -3  11  12      213.65      230.03     30.59 o 
  -1  11  12       33.93       37.22     11.29 o 
   1  11  12       11.15       18.59     17.14 o 
   3  11  12      109.61      123.05     12.59 o 
   5  11  12        9.50       13.78     11.76 o 
   7  11  12      292.05      304.84     31.26 o 
   9  11  12      148.40      129.78     13.08 o 
  -8  12  12        0.05        1.43     10.38 o 
  -6  12  12      148.35      146.60     13.11 o 
  -4  12  12       55.60       49.60     15.46 o 
  -2  12  12      249.02      307.20     20.84 o 
   0  12  12      143.50      145.29     12.81 o 
   2  12  12      109.33       94.13     12.33 o 
   4  12  12       44.31       31.43     11.64 o 
   6  12  12        7.03        4.29     10.69 o 
  -1  13  12       72.46       67.47     12.10 o 
   1  13  12       12.12       24.31     11.16 o 
 -19   1  13      219.66      307.11     19.00 o 
 -17   1  13      713.25      969.67     28.76 o 
 -15   1  13        8.81       -7.37     18.06 o 
 -13   1  13      339.74      330.45     16.27 o 
 -11   1  13       41.27       34.79      8.76 o 
  -9   1  13     1714.86     1821.08     33.18 o 
  -7   1  13      595.08      534.74     11.53 o 
  -5   1  13      394.84      387.64      9.72 o 
  -3   1  13      105.23      118.22      8.21 o 
  -1   1  13      177.14      153.79      7.81 o 
   1   1  13      783.02      777.49     13.00 o 
   3   1  13        9.50        0.32      6.25 o 
   5   1  13       63.75       39.81      7.81 o 
   7   1  13       24.46       22.89      5.68 o 
   9   1  13        8.15       13.04      5.61 o 
  11   1  13      108.26      112.75      7.40 o 
  13   1  13      173.85      172.15     14.40 o 
  15   1  13       55.95       58.15     12.83 o 
  17   1  13        0.71       -7.83     12.77 o 
  19   1  13        8.85       14.39     13.54 o 
 -18   2  13        2.54       -8.50     11.77 o 
 -16   2  13       25.21       31.55      9.41 o 
 -14   2  13      103.27       87.79     16.22 o 
 -12   2  13      539.65      562.35     16.61 o 
 -10   2  13      442.62      454.53     13.01 o 
  -8   2  13     2326.20     2306.69     24.76 o 
  -6   2  13        1.65        0.29      5.67 o 
  -4   2  13        0.38       -1.01      5.75 o 
  -2   2  13      785.55      742.53     12.84 o 
   0   2  13      634.11      559.46     11.74 o 
   2   2  13      523.26      557.52     11.69 o 
   4   2  13      315.12      367.44     10.53 o 
   6   2  13     1169.74     1082.65     15.43 o 
   8   2  13      137.88      147.74      6.84 o 
  10   2  13       86.76       79.21      7.06 o 
  12   2  13        2.31        5.16      8.60 o 
  14   2  13      303.43      271.60     16.87 o 
  16   2  13       79.44       81.75     13.76 o 
  18   2  13       72.76       64.73     14.49 o 
 -19   3  13        9.05       -1.06     12.11 o 
 -17   3  13        6.57        4.45     11.10 o 
 -15   3  13       31.18       17.76     15.52 o 
 -13   3  13        0.02       -8.34      8.34 o 
 -11   3  13       10.51       -0.47      7.22 o 
  -9   3  13      287.96      284.01     17.04 o 
  -7   3  13      115.64      112.31      6.97 o 
  -5   3  13      310.31      335.58     11.61 o 
  -3   3  13       18.41       14.36      5.68 o 
  -1   3  13     2140.33     2137.52     21.15 o 
   1   3  13      946.50      951.55     14.72 o 
   3   3  13      910.17      938.83     20.73 o 
   5   3  13       55.04       57.70      6.66 o 
   7   3  13      158.04      138.21      7.34 o 
   9   3  13      311.74      281.52     11.22 o 
  11   3  13      191.20      206.82      9.86 o 
  13   3  13        0.12        9.77     11.58 o 
  15   3  13      233.37      213.29     14.97 o 
  17   3  13       90.50       84.97     14.79 o 
 -18   4  13       40.76       24.87     12.60 o 
 -16   4  13        3.78       12.86     13.80 o 
 -14   4  13       26.56       23.53      9.99 o 
 -12   4  13        0.11       -4.35      6.97 o 
 -10   4  13      589.72      484.32     13.11 o 
  -8   4  13      109.51       91.49     10.41 o 
  -6   4  13       65.25       65.85      7.53 o 
  -4   4  13      131.23       89.52      6.77 o 
  -2   4  13     1494.61     1413.41     15.59 o 
   0   4  13       71.70       86.13      6.20 o 
   2   4  13      453.48      400.72     10.12 o 
   4   4  13       31.41       26.76      8.87 o 
   6   4  13        4.15       -4.21      6.42 o 
   8   4  13      770.31      776.95     17.46 o 
  10   4  13        8.61        7.29      9.06 o 
  12   4  13        1.04       -0.59      7.17 o 
  14   4  13       21.66       11.49     12.11 o 
  16   4  13      112.74      110.29     13.97 o 
  18   4  13      128.08      120.95     14.92 o 
 -17   5  13      142.13      177.90     14.53 o 
 -15   5  13        6.24        5.56     10.50 o 
 -13   5  13       83.10       93.39      9.55 o 
 -11   5  13      640.76      590.48     15.03 o 
  -9   5  13       87.04      109.17     12.68 o 
  -7   5  13       33.34       35.56      7.18 o 
  -5   5  13     1313.32     1287.56     20.73 o 
  -3   5  13       10.62        2.27      5.83 o 
  -1   5  13      282.67      264.77      9.60 o 
   1   5  13      157.09      165.79      7.55 o 
   3   5  13      298.59      295.40      9.36 o 
   5   5  13       80.40       76.44      7.96 o 
   7   5  13      178.32      194.52     11.17 o 
   9   5  13       97.86       86.71      9.90 o 
  11   5  13        5.98        9.46      9.21 o 
  13   5  13      154.59      143.27     12.65 o 
  15   5  13        3.38        5.95     16.81 o 
  17   5  13        0.61        4.96     13.01 o 
 -16   6  13        8.67       10.63     14.45 o 
 -14   6  13       50.89       66.50      9.73 o 
 -12   6  13        0.07       -1.32      8.27 o 
 -10   6  13       22.27        8.64      6.95 o 
  -8   6  13       83.34       89.82      8.44 o 
  -6   6  13       27.22       25.40      7.26 o 
  -4   6  13      478.42      484.94     12.04 o 
  -2   6  13       67.01       59.68      7.18 o 
   0   6  13      478.43      480.49     15.65 o 
   2   6  13      447.36      444.57     10.33 o 
   4   6  13       25.40        5.89      6.80 o 
   6   6  13      841.81      860.55     18.84 o 
   8   6  13      104.84      125.10     17.60 o 
  10   6  13        5.41       21.60      9.35 o 
  12   6  13       49.57       53.99      9.85 o 
  14   6  13       11.33        4.78     12.06 o 
  16   6  13       31.71       19.43     12.91 o 
 -15   7  13       47.71       54.63     16.81 o 
 -13   7  13        0.24       -0.95      7.76 o 
 -11   7  13      180.55      161.48      9.70 o 
  -9   7  13       52.63       69.52      8.02 o 
  -7   7  13      924.01      941.30     24.02 o 
  -5   7  13       93.70       56.32      7.85 o 
  -3   7  13      700.45      726.28     15.95 o 
  -1   7  13      402.73      399.97     16.37 o 
   1   7  13       98.68       87.98     12.69 o 
   3   7  13        6.93        6.53      8.95 o 
   5   7  13        0.32       -1.57      8.54 o 
   7   7  13       27.49       32.61      7.81 o 
   9   7  13       91.86       81.45     10.22 o 
  11   7  13        4.38       -5.37      9.41 o 
  13   7  13      112.48       93.28     11.35 o 
  15   7  13       82.04       57.14     16.81 o 
 -14   8  13       58.49       63.49     28.90 o 
 -12   8  13       25.20       43.20     17.14 o 
 -10   8  13      136.45      120.81     13.90 o 
  -8   8  13      580.89      596.15     19.99 o 
  -6   8  13      172.73      196.65     17.20 o 
  -4   8  13      560.05      609.35     18.27 o 
  -2   8  13      902.40      946.54     21.72 o 
   0   8  13      304.14      318.47     14.71 o 
   2   8  13      324.11      273.14     20.97 o 
   4   8  13     2567.21     2600.94     81.00 o 
   6   8  13      119.77      103.95     12.11 o 
   8   8  13        0.13        2.89      8.49 o 
  10   8  13        8.59       14.56      8.63 o 
  12   8  13       74.95       72.82     12.73 o 
  14   8  13       15.00       14.12     16.81 o 
 -13   9  13       42.03       59.36     15.80 o 
 -11   9  13      236.08      275.30     15.97 o 
  -9   9  13      236.33      306.41     15.93 o 
  -7   9  13      399.25      350.40     15.85 o 
  -5   9  13      417.16      375.94     16.48 o 
  -3   9  13      292.72      307.62     23.35 o 
  -1   9  13      931.36      962.75     53.75 o 
   1   9  13       28.98       22.85     10.90 o 
   3   9  13       25.78       22.60     10.69 o 
   5   9  13        0.05        6.35     10.69 o 
   7   9  13       59.89       49.30     11.85 o 
   9   9  13        7.81        4.18     10.69 o 
  11   9  13       70.60       52.60      9.76 o 
  13   9  13        3.12       -3.10      9.29 o 
 -12  10  13       41.46       69.74     32.27 o 
 -10  10  13       27.80       42.22     17.14 o 
  -8  10  13       30.83       23.46     10.80 o 
  -6  10  13      329.50      327.23     25.21 o 
  -4  10  13        0.39       -2.29     10.31 o 
  -2  10  13       47.28       40.63     12.10 o 
   0  10  13      177.20      174.00     13.49 o 
   2  10  13      110.14      127.77     13.06 o 
   4  10  13       62.35       67.95     11.88 o 
   6  10  13       73.35       59.47     12.11 o 
   8  10  13        0.05        1.01     10.93 o 
  10  10  13       81.27      100.78     15.12 o 
  -9  11  13        7.64       19.47     14.12 o 
  -7  11  13        3.50       -2.63     10.94 o 
  -5  11  13       64.16       68.62     12.44 o 
  -3  11  13      354.71      413.82     17.76 o 
  -1  11  13        7.89      -10.50     10.50 o 
   1  11  13       93.86      101.57     13.78 o 
   3  11  13        0.00        1.67     10.69 o 
   5  11  13       64.32       46.04     12.11 o 
   7  11  13       34.15       40.41     12.06 o 
  -4  12  13       19.39       20.36     12.77 o 
  -2  12  13        0.11       -5.04     18.82 o 
   0  12  13        7.07        3.58     11.10 o 
   2  12  13       59.22       71.36     21.85 o 
   4  12  13        3.20        0.67     11.41 o 
 -18   0  14      491.17      553.22     30.92 o 
 -16   0  14       16.59       11.43     17.48 o 
 -14   0  14       32.86       45.71     16.81 o 
 -12   0  14      219.82      212.42     20.17 o 
 -10   0  14        7.37       -6.72     14.12 o 
  -8   0  14      847.86      752.66     24.54 o 
  -6   0  14        0.36       -2.82      8.48 o 
  -4   0  14       41.07       37.00     10.90 o 
  -2   0  14        0.89       -9.53      9.53 o 
   0   0  14      714.19      701.70     19.47 o 
   2   0  14        1.53       -7.52      8.10 o 
   4   0  14      849.52      915.51     18.74 o 
   6   0  14      792.93      761.78     16.68 o 
   8   0  14     1473.10     1590.28     39.96 o 
  10   0  14      732.60      813.05     28.57 o 
  12   0  14       21.14        9.18     10.98 o 
  14   0  14        0.65      -15.46     15.46 o 
  16   0  14       11.47       -5.38     18.15 o 
  18   0  14        0.70      -10.08     19.49 o 
 -17   1  14      249.47      307.16     29.46 o 
 -15   1  14       22.48        5.03     11.64 o 
 -13   1  14        0.24       -3.76     10.42 o 
 -11   1  14       16.09       -0.67      9.95 o 
  -9   1  14     2404.14     2406.46     39.62 o 
  -7   1  14      600.07      573.61     12.76 o 
  -5   1  14       62.20       53.80      6.27 o 
  -3   1  14        0.14        3.84      6.11 o 
  -1   1  14       86.42      110.88      7.38 o 
   1   1  14      439.16      434.46     12.08 o 
   3   1  14      144.36      148.78      7.71 o 
   5   1  14      566.49      566.64     11.00 o 
   7   1  14      676.88      675.62     11.63 o 
   9   1  14      212.45      252.99      9.91 o 
  11   1  14      328.05      327.14     12.03 o 
  13   1  14       45.63       50.31      9.50 o 
  15   1  14        1.83        3.41     12.81 o 
  17   1  14       34.92       25.98     13.76 o 
 -18   2  14       50.19       64.52     13.54 o 
 -16   2  14       24.15       24.58      9.69 o 
 -14   2  14        2.61       -4.29      9.12 o 
 -12   2  14      143.56      140.94     12.36 o 
 -10   2  14      549.37      520.53     13.54 o 
  -8   2  14      897.40     1005.18     24.74 o 
  -6   2  14        1.68       -2.37      5.79 o 
  -4   2  14       37.33       52.15      6.06 o 
  -2   2  14      372.07      375.71      9.54 o 
   0   2  14        1.64        2.39      6.11 o 
   2   2  14     1330.85     1296.28     17.32 o 
   4   2  14        0.99       -6.20      6.20 o 
   6   2  14      256.37      269.72     12.69 o 
   8   2  14      217.37      209.73      8.82 o 
  10   2  14       66.67       67.03      7.28 o 
  12   2  14      525.41      553.26     16.44 o 
  14   2  14       69.46       68.82     13.78 o 
  16   2  14       15.01       -6.07     13.06 o 
 -17   3  14        6.12      -12.06     12.06 o 
 -15   3  14       57.09       42.43     10.00 o 
 -13   3  14      203.33      159.93     25.21 o 
 -11   3  14      511.81      527.21     18.51 o 
  -9   3  14      157.03      186.21     10.22 o 
  -7   3  14      689.86      647.12     14.15 o 
  -5   3  14        1.52       -6.12      6.12 o 
  -3   3  14      361.08      330.97      9.23 o 
  -1   3  14       84.44       74.92      6.49 o 
   1   3  14      631.90      605.69     11.86 o 
   3   3  14      320.87      358.87     10.67 o 
   5   3  14      312.73      304.94     10.16 o 
   7   3  14        0.01       -1.06      8.83 o 
   9   3  14       34.06       33.01      6.87 o 
  11   3  14       16.19       17.40      7.60 o 
  13   3  14       56.74       65.99     12.59 o 
  15   3  14      187.03      179.59     26.22 o 
  17   3  14       44.29       14.19     13.49 o 
 -16   4  14      102.87      103.38     16.45 o 
 -14   4  14       98.85       93.39     10.79 o 
 -12   4  14        0.27       -7.25      7.25 o 
 -10   4  14      129.53       87.45      8.47 o 
  -8   4  14      287.55      233.30     16.61 o 
  -6   4  14      677.73      640.84     14.34 o 
  -4   4  14      157.07      150.77      9.43 o 
  -2   4  14       17.56       -1.83      5.48 o 
   0   4  14       37.17       36.98      6.47 o 
   2   4  14      252.15      259.73     10.00 o 
   4   4  14       41.36       26.26      7.40 o 
   6   4  14       29.70       10.06      7.53 o 
   8   4  14      332.44      352.89     12.91 o 
  10   4  14       16.46       20.87      9.15 o 
  12   4  14       49.21       50.37     13.28 o 
  14   4  14       66.19       43.96     13.21 o 
  16   4  14       80.30       88.50     13.97 o 
 -17   5  14        5.20       11.61     12.06 o 
 -15   5  14       22.26       45.21     10.34 o 
 -13   5  14       17.06       16.24      9.12 o 
 -11   5  14       23.92       -0.99      9.45 o 
  -9   5  14        4.15       -0.57      7.49 o 
  -7   5  14      258.88      246.91     14.94 o 
  -5   5  14       63.23       56.59     10.88 o 
  -3   5  14       27.33        8.91      7.24 o 
  -1   5  14       13.60       13.28      6.23 o 
   1   5  14      582.76      616.06     12.84 o 
   3   5  14       66.68       64.17      7.73 o 
   5   5  14       28.12       19.10      8.51 o 
   7   5  14      434.86      438.35     15.74 o 
   9   5  14       12.35        6.45      9.17 o 
  11   5  14       50.04       73.69     10.34 o 
  13   5  14        0.06       -2.18     12.73 o 
  15   5  14       14.02       12.05     13.39 o 
 -16   6  14       48.24       29.91     12.27 o 
 -14   6  14       27.21       39.12      9.86 o 
 -12   6  14       73.76       99.04     11.90 o 
 -10   6  14        0.16       -4.56      7.36 o 
  -8   6  14       27.81       22.20      7.69 o 
  -6   6  14      189.98      218.48     12.17 o 
  -4   6  14        9.97        9.85      7.00 o 
  -2   6  14       55.15       48.29      8.93 o 
   0   6  14        1.38       10.63      7.66 o 
   2   6  14       38.33       20.59      7.40 o 
   4   6  14      118.05       95.13     10.12 o 
   6   6  14      204.14      218.30     12.26 o 
   8   6  14      467.36      501.37     15.77 o 
  10   6  14       91.99       82.21     10.29 o 
  12   6  14      111.40      108.66     10.91 o 
  14   6  14       26.05       15.16     13.01 o 
 -15   7  14       15.57       -3.50     12.11 o 
 -13   7  14        0.56        0.13     12.52 o 
 -11   7  14       22.55       20.25     11.93 o 
  -9   7  14       24.92       21.66      7.45 o 
  -7   7  14      148.09      154.14     10.47 o 
  -5   7  14      239.41      220.16     15.14 o 
  -3   7  14      110.53      113.59     10.09 o 
  -1   7  14      471.07      471.01     17.35 o 
   1   7  14        1.38       -1.86      9.40 o 
   3   7  14       28.38       19.62      9.51 o 
   5   7  14      119.45      123.18     10.34 o 
   7   7  14        9.83       13.05      9.05 o 
   9   7  14       12.35       -1.23     11.16 o 
  11   7  14        2.65       10.10     15.12 o 
  13   7  14        1.83       14.00     12.59 o 
 -14   8  14       56.62       39.66     14.79 o 
 -12   8  14        4.56       16.26     11.69 o 
 -10   8  14       52.76       38.18     11.19 o 
  -8   8  14       99.61       97.54     16.33 o 
  -6   8  14       37.07       14.35     10.37 o 
  -4   8  14     1034.04     1050.70     23.84 o 
  -2   8  14      241.55      223.63     17.00 o 
   0   8  14      110.25      100.30     11.13 o 
   2   8  14       72.29       89.77     12.06 o 
   4   8  14      131.79      161.61     16.13 o 
   6   8  14        0.68        6.05     10.93 o 
   8   8  14      155.36      134.46     10.73 o 
  10   8  14        8.23        8.13      9.27 o 
  12   8  14       98.83      106.40     29.91 o 
 -11   9  14       16.24        9.21     11.30 o 
  -9   9  14        2.36        0.03     10.80 o 
  -7   9  14      137.32      124.61     12.29 o 
  -5   9  14       14.07       20.06     10.33 o 
  -3   9  14      283.30      350.38     15.96 o 
  -1   9  14      673.75      692.00     24.47 o 
   1   9  14       50.36       33.47     11.58 o 
   3   9  14      113.05      105.55     12.83 o 
   5   9  14       33.29       45.04     11.88 o 
   7   9  14        0.13        5.32     11.38 o 
   9   9  14       33.28       28.67     12.06 o 
  11   9  14       62.36       47.03     10.38 o 
 -10  10  14      360.77      475.82     28.57 o 
  -8  10  14       27.67       16.78     14.12 o 
  -6  10  14        1.14       -9.38     10.31 o 
  -4  10  14       36.45       38.35     12.11 o 
  -2  10  14       19.74       19.00     11.46 o 
   0  10  14       12.30       21.13     11.46 o 
   2  10  14       93.05       82.32     12.54 o 
   4  10  14      156.34      119.54     13.44 o 
   6  10  14       51.66       38.26     11.64 o 
   8  10  14       19.99       15.62     12.06 o 
  -7  11  14      101.10      132.63     13.56 o 
  -5  11  14       83.15       85.30     18.82 o 
  -3  11  14       18.78       21.05     15.46 o 
  -1  11  14        0.01        9.72     11.29 o 
   1  11  14       18.81       14.17     11.58 o 
   3  11  14       15.18        4.03     11.88 o 
   5  11  14       31.13       -0.46     13.11 o 
 -17   1  15       32.13       37.04     13.76 o 
 -15   1  15      268.40      370.55     15.26 o 
 -13   1  15       10.04       -3.96     11.16 o 
 -11   1  15        0.00       -8.23     10.69 o 
  -9   1  15      108.88      100.38     10.34 o 
  -7   1  15     2065.13     1977.98     36.40 o 
  -5   1  15       63.14       76.44      6.14 o 
  -3   1  15      146.38      158.74      7.46 o 
  -1   1  15      570.73      580.85     12.07 o 
   1   1  15      121.22      127.56      7.92 o 
   3   1  15      357.09      401.71     11.27 o 
   5   1  15        0.13       -5.04      5.87 o 
   7   1  15       22.15       29.44      6.23 o 
   9   1  15       47.95       43.80      7.36 o 
  11   1  15       42.08       56.37      8.71 o 
  13   1  15       49.84       53.42     12.59 o 
  15   1  15       32.85       29.91     13.54 o 
 -16   2  15        4.11        0.38     12.11 o 
 -14   2  15       36.37       20.42      9.69 o 
 -12   2  15        2.55      -11.44     14.65 o 
 -10   2  15      613.81      585.54     16.32 o 
  -8   2  15       81.00       95.55      8.71 o 
  -6   2  15      362.36      390.77     12.86 o 
  -4   2  15       23.49       19.90      6.25 o 
  -2   2  15      303.99      310.14      9.70 o 
   0   2  15       81.85       92.18      7.61 o 
   2   2  15      855.89      864.74     14.49 o 
   4   2  15      331.88      348.94     10.86 o 
   6   2  15      123.91      118.34      9.09 o 
   8   2  15      406.78      450.43     12.09 o 
  10   2  15      383.19      383.55     12.78 o 
  12   2  15       62.57       65.37     10.37 o 
  14   2  15        0.81       -5.67     15.46 o 
  16   2  15        6.98        5.59     13.76 o 
 -17   3  15       66.19       65.58     13.87 o 
 -15   3  15       30.62       15.80     10.03 o 
 -13   3  15      110.63      136.71     13.09 o 
 -11   3  15       42.40       27.11     12.61 o 
  -9   3  15     1011.44     1037.06     26.34 o 
  -7   3  15      509.79      481.09     13.53 o 
  -5   3  15        0.03       -2.80      7.37 o 
  -3   3  15      341.22      322.01      9.80 o 
  -1   3  15        0.21       -5.98      5.98 o 
   1   3  15       34.93       34.80      7.03 o 
   3   3  15       67.02       62.89      7.14 o 
   5   3  15      252.95      256.29     12.81 o 
   7   3  15       34.45       34.09      8.28 o 
   9   3  15       42.74       68.68      7.92 o 
  11   3  15       22.96       38.08      9.69 o 
  13   3  15        1.71      -14.79     14.79 o 
  15   3  15        6.23       -1.34     13.49 o 
 -16   4  15       30.69       20.68     12.25 o 
 -14   4  15       18.30       25.98      9.99 o 
 -12   4  15      103.70       98.87     12.37 o 
 -10   4  15       42.90       36.79      7.99 o 
  -8   4  15      417.42      426.94     13.40 o 
  -6   4  15      190.15      179.23     13.28 o 
  -4   4  15       39.06       23.42      9.76 o 
  -2   4  15        5.42       -2.22      6.22 o 
   0   4  15       45.00       42.53      6.56 o 
   2   4  15      219.72      207.91      9.10 o 
   4   4  15       97.24       83.24      8.62 o 
   6   4  15      181.44      169.11      9.80 o 
   8   4  15      404.71      365.51     12.57 o 
  10   4  15       19.78       26.63      8.10 o 
  12   4  15      416.06      457.26     24.20 o 
  14   4  15       64.54       63.75     14.71 o 
 -15   5  15      100.86      100.13     14.21 o 
 -13   5  15        1.46        2.97      9.25 o 
 -11   5  15       50.34       48.30     13.50 o 
  -9   5  15       40.70       18.55     10.78 o 
  -7   5  15       12.45        8.24      7.52 o 
  -5   5  15       58.04       58.88      7.81 o 
  -3   5  15      142.17      128.71     13.01 o 
  -1   5  15      197.00      155.20     10.70 o 
   1   5  15      333.84      315.56     11.71 o 
   3   5  15       61.73       38.61      9.11 o 
   5   5  15      144.06      132.72      9.20 o 
   7   5  15       26.02       11.56      9.76 o 
   9   5  15        0.79        7.18      9.60 o 
  11   5  15       75.44       76.19     10.98 o 
  13   5  15        5.63      -13.08     13.21 o 
  15   5  15       13.41       13.33     21.85 o 
 -14   6  15       99.64       86.70     18.49 o 
 -12   6  15      168.58      140.75     13.88 o 
 -10   6  15       57.30       40.58     10.78 o 
  -8   6  15       23.88        6.32     10.92 o 
  -6   6  15       38.63       41.21     13.53 o 
  -4   6  15       95.08       73.32     13.47 o 
  -2   6  15        1.04       -4.45      8.26 o 
   0   6  15       74.52       63.29     14.07 o 
   2   6  15       23.20       21.33      7.16 o 
   4   6  15      105.29      101.54     13.32 o 
   6   6  15      676.97      679.65     21.37 o 
   8   6  15      114.74      122.90     13.28 o 
  10   6  15       34.52       34.31     10.44 o 
  12   6  15       19.10        9.42     13.01 o 
  14   6  15       14.38       -8.15     12.73 o 
 -13   7  15        4.42      -14.79     14.79 o 
 -11   7  15       13.55        6.95     11.93 o 
  -9   7  15        5.93       -9.36     10.13 o 
  -7   7  15        3.15       -6.74     10.13 o 
  -5   7  15     1756.84     1835.60     27.66 o 
  -3   7  15      557.16      516.04     15.08 o 
  -1   7  15      490.49      482.57     14.83 o 
   1   7  15       12.99       -0.05      9.80 o 
   3   7  15       31.36       26.57     11.85 o 
   5   7  15       42.97       48.21     13.67 o 
   7   7  15       34.82       48.15     10.22 o 
   9   7  15        6.84        2.81     11.64 o 
  11   7  15       39.63       19.49     17.14 o 
  13   7  15      139.12      109.57     19.49 o 
 -12   8  15       31.83       18.15     16.81 o 
 -10   8  15       13.46       -0.13     11.19 o 
  -8   8  15      216.76      225.96     20.94 o 
  -6   8  15      133.22      105.52     12.09 o 
  -4   8  15       25.43       32.63     10.46 o 
  -2   8  15       15.86        4.61     10.41 o 
   0   8  15       80.81       71.85     10.77 o 
   2   8  15        0.12        2.87     12.44 o 
   4   8  15      444.36      449.16     19.72 o 
   6   8  15      134.13      112.03     17.14 o 
   8   8  15      133.04      125.99     11.25 o 
  10   8  15       70.56       66.47     10.58 o 
  -9   9  15       25.97       10.78     14.45 o 
  -7   9  15      238.48      224.52     15.01 o 
  -5   9  15      376.75      383.73     18.38 o 
  -3   9  15      131.94       81.52     11.53 o 
  -1   9  15       42.88       58.53     12.25 o 
   1   9  15        0.47       -5.91     11.58 o 
   3   9  15      278.25      314.15     17.51 o 
   5   9  15      321.24      345.07     19.72 o 
   7   9  15       44.70       46.78     12.81 o 
   9   9  15        0.75       11.30     12.81 o 
  -6  10  15        1.11       -6.04     11.95 o 
  -4  10  15       60.45       61.89     12.55 o 
  -2  10  15      105.76       99.09     13.39 o 
   0  10  15       16.80       24.82     12.25 o 
   2  10  15      259.85      327.81     22.52 o 
   4  10  15      532.24      518.68     20.90 o 
   6  10  15        0.12       -5.71     11.88 o 
  -1  11  15       18.26       32.85     12.73 o 
   1  11  15        0.29       10.64     12.43 o 
 -16   0  16      411.06      664.14     34.28 o 
 -14   0  16      358.07      428.87     28.90 o 
 -12   0  16       66.55       67.22     17.48 o 
 -10   0  16        5.25      -16.13     16.13 o 
  -8   0  16       68.58       65.20     17.48 o 
  -6   0  16     1746.70     1899.05     30.00 o 
  -4   0  16       88.99      112.71     11.09 o 
  -2   0  16       67.95       56.85     11.77 o 
   0   0  16       58.33       71.55      9.93 o 
   2   0  16       12.24       -1.79      8.48 o 
   4   0  16       68.00       51.05      9.54 o 
   6   0  16      932.32     1015.77     21.08 o 
   8   0  16      297.21      334.46     18.66 o 
  10   0  16      865.19      914.37     24.95 o 
  12   0  16      966.41     1039.35     27.25 o 
  14   0  16        9.26       14.79     18.15 o 
 -15   1  16      138.02      187.57     21.17 o 
 -13   1  16      424.61      461.21     20.67 o 
 -11   1  16       13.96       -6.96      9.15 o 
  -9   1  16        8.65        1.40      8.77 o 
  -7   1  16      805.33      854.83     19.27 o 
  -5   1  16      112.49      120.46      7.32 o 
  -3   1  16       15.56        8.60      6.29 o 
  -1   1  16       13.89        4.96      6.71 o 
   1   1  16       52.86       49.05      7.42 o 
   3   1  16       18.74       13.57      6.43 o 
   5   1  16      433.41      451.58     11.26 o 
   7   1  16        1.78       -6.43      7.28 o 
   9   1  16      364.76      374.43     13.60 o 
  11   1  16      932.26      968.45     18.72 o 
  13   1  16      134.87      128.52     15.69 o 
  15   1  16       22.64        9.74     13.69 o 
 -16   2  16      126.24      153.60     15.60 o 
 -14   2  16       22.17       12.81     12.54 o 
 -12   2  16        5.47       14.79     15.80 o 
 -10   2  16       10.45       10.12     11.08 o 
  -8   2  16      109.18       96.29      9.26 o 
  -6   2  16      860.52      831.07     18.05 o 
  -4   2  16       99.92       80.07      7.81 o 
  -2   2  16        2.31       -6.53      6.53 o 
   0   2  16        5.75        4.04      6.60 o 
   2   2  16      313.75      353.80     11.18 o 
   4   2  16       39.35       33.27      7.05 o 
   6   2  16      120.46      130.21      8.75 o 
   8   2  16      133.72      156.89      9.59 o 
  10   2  16      275.17      278.48     14.40 o 
  12   2  16      198.05      199.65     16.62 o 
  14   2  16       47.42       43.02     14.26 o 
 -15   3  16       48.40       72.80     16.81 o 
 -13   3  16      229.86      219.26     16.13 o 
 -11   3  16      124.68      100.65     13.49 o 
  -9   3  16       20.32        9.89      7.96 o 
  -7   3  16      209.83      187.24     10.21 o 
  -5   3  16        0.97       -5.30      7.70 o 
  -3   3  16       45.67       31.76      7.22 o 
  -1   3  16      164.03      169.32      7.99 o 
   1   3  16      444.00      417.87     11.64 o 
   3   3  16      327.22      347.73     12.60 o 
   5   3  16      116.89      106.41      9.16 o 
   7   3  16       22.11       16.99      8.10 o 
   9   3  16        0.00        1.66      7.31 o 
  11   3  16       21.42       13.96     10.04 o 
  13   3  16       88.12       83.52     14.97 o 
 -14   4  16        4.59      -12.11     12.11 o 
 -12   4  16       11.65       -6.71     11.58 o 
 -10   4  16      120.81      105.63     22.61 o 
  -8   4  16       13.90        0.12     10.88 o 
  -6   4  16       17.28       10.01      8.06 o 
  -4   4  16       11.96        8.58      8.55 o 
  -2   4  16       29.89       12.33      6.97 o 
   0   4  16       55.30       53.72      7.62 o 
   2   4  16      480.58      472.01     13.49 o 
   4   4  16       77.34       76.91      8.78 o 
   6   4  16      166.12      166.08     10.78 o 
   8   4  16      692.74      690.00     16.27 o 
  10   4  16      227.76      193.38     11.08 o 
  12   4  16        9.73       21.69     13.87 o 
  14   4  16       28.16       22.04     14.44 o 
 -13   5  16        0.81      -11.12     12.27 o 
 -11   5  16       33.73       11.17     12.11 o 
  -9   5  16       63.18       68.99     13.46 o 
  -7   5  16       62.78       53.79     14.46 o 
  -5   5  16      131.54      106.87      9.35 o 
  -3   5  16      230.34      217.94     12.02 o 
  -1   5  16      463.71      449.87     20.72 o 
   1   5  16        6.11        6.02      7.85 o 
   3   5  16       12.10       10.59      8.18 o 
   5   5  16        3.75       -8.15      9.03 o 
   7   5  16      163.41      166.27     11.99 o 
   9   5  16        0.39        3.47     10.35 o 
  11   5  16        3.75      -14.02     21.51 o 
  13   5  16      114.33       93.67     14.92 o 
 -12   6  16       94.68       81.48     13.08 o 
 -10   6  16       43.79       34.76     13.08 o 
  -8   6  16       48.20       39.15     14.70 o 
  -6   6  16     1013.91     1068.20     38.68 o 
  -4   6  16       62.41       79.44     13.11 o 
  -2   6  16       14.29        3.37     13.31 o 
   0   6  16        2.49       -5.54     12.80 o 
   2   6  16        6.56        6.86      9.69 o 
   4   6  16        2.41        0.05      9.81 o 
   6   6  16      114.01      122.62     13.54 o 
   8   6  16        9.03        8.74     14.79 o 
  10   6  16      435.88      443.31     20.44 o 
  12   6  16      157.02      117.64     20.84 o 
 -11   7  16        3.07        2.62     15.12 o 
  -9   7  16        1.64        5.52     12.27 o 
  -7   7  16       93.41       79.77     23.56 o 
  -5   7  16      352.15      368.32     19.38 o 
  -3   7  16      964.26     1050.42     31.43 o 
  -1   7  16        7.63       -2.73     17.75 o 
   1   7  16       98.23      102.92     13.49 o 
   3   7  16       82.97       85.31     13.54 o 
   5   7  16        5.33       14.31     10.08 o 
   7   7  16       21.33       27.14     11.31 o 
   9   7  16      118.35       97.12     14.02 o 
  11   7  16       77.90       91.69     15.19 o 
 -10   8  16        0.13        0.48     12.27 o 
  -8   8  16       26.25       34.16     15.12 o 
  -6   8  16        2.92        9.16     21.93 o 
  -4   8  16       35.56       23.88     11.10 o 
  -2   8  16      554.68      495.55     18.78 o 
   0   8  16       47.68       45.78     11.95 o 
   2   8  16        3.23        3.59     11.77 o 
   4   8  16       40.10       33.98     12.81 o 
   6   8  16        0.98       13.90     12.59 o 
   8   8  16       15.09        7.33     13.45 o 
  -7   9  16        8.72      -12.19     12.42 o 
  -5   9  16      181.15      226.11     22.24 o 
  -3   9  16       31.38       36.42     11.74 o 
  -1   9  16        2.58       16.05     12.77 o 
   1   9  16      224.95      255.00     16.62 o 
   3   9  16      184.97      206.83     15.92 o 
   5   9  16      119.09      106.54     14.71 o 
   7   9  16        0.95        3.51     13.06 o 
  -2  10  16        1.44       -4.02     12.44 o 
   0  10  16       27.59       40.22     12.73 o 
   2  10  16      234.29      229.36     15.88 o 
 -13   1  17        0.55      -12.11     12.11 o 
 -11   1  17       35.47       35.90     12.81 o 
  -9   1  17       69.64       73.66     13.28 o 
  -7   1  17      347.90      380.37     42.69 o 
  -5   1  17     1031.05     1113.82     19.96 o 
  -3   1  17       98.55       96.33      7.57 o 
  -1   1  17       14.11       22.35      7.54 o 
   1   1  17        2.79        4.43      7.08 o 
   3   1  17        9.46       -1.68      6.71 o 
   5   1  17      214.84      219.24     10.72 o 
   7   1  17      183.95      211.82     11.15 o 
   9   1  17      209.23      221.07     11.23 o 
  11   1  17        0.43        5.03      8.71 o 
  13   1  17       22.83       19.74     14.24 o 
 -14   2  17      215.81      282.99     18.73 o 
 -12   2  17       23.03       12.53     19.49 o 
 -10   2  17      505.57      564.70     20.64 o 
  -8   2  17      110.05      104.43     22.18 o 
  -6   2  17      768.00      809.85     17.16 o 
  -4   2  17        3.41       -7.20      7.55 o 
  -2   2  17      158.14      150.70      8.00 o 
   0   2  17       36.11       23.68      7.35 o 
   2   2  17      326.69      295.36     11.15 o 
   4   2  17      732.27      748.26     16.42 o 
   6   2  17       33.63       27.30      7.66 o 
   8   2  17      102.05       86.10      9.74 o 
  10   2  17       62.20       60.97      9.63 o 
  12   2  17       42.36       35.48     14.44 o 
 -13   3  17       23.57       16.31     14.45 o 
 -11   3  17      160.20      186.86     15.60 o 
  -9   3  17       61.05       35.80     12.59 o 
  -7   3  17       31.25       46.29     10.65 o 
  -5   3  17        0.13        6.74      9.21 o 
  -3   3  17       14.08        5.29      7.22 o 
  -1   3  17       33.20       29.73      7.37 o 
   1   3  17      860.77      883.27     17.05 o 
   3   3  17      420.96      454.39     14.41 o 
   5   3  17      207.53      191.12     10.58 o 
   7   3  17       42.16       32.89      8.03 o 
   9   3  17       14.23        5.72     10.93 o 
  11   3  17        3.10       -4.92     13.54 o 
  13   3  17       20.03       22.37     14.92 o 
 -12   4  17        8.06       16.01     12.91 o 
 -10   4  17       52.30       61.17     12.81 o 
  -8   4  17      469.90      491.19     17.24 o 
  -6   4  17        4.04       -0.15      9.59 o 
  -4   4  17       12.73        7.02      9.76 o 
  -2   4  17        0.44       -7.01     10.81 o 
   0   4  17      141.79      140.12     16.55 o 
   2   4  17       25.28       22.29     12.25 o 
   4   4  17        1.65       -1.74     12.06 o 
   6   4  17       35.01       41.31     10.47 o 
   8   4  17        1.10        5.92     10.43 o 
  10   4  17      274.48      293.74     19.42 o 
  12   4  17       16.55        6.46     14.24 o 
 -11   5  17        5.13      -15.80     15.80 o 
  -9   5  17       33.44       19.72     10.76 o 
  -7   5  17        1.45      -13.24     18.81 o 
  -5   5  17        0.13       -4.20     10.98 o 
  -3   5  17      448.91      503.85     20.35 o 
  -1   5  17       24.32       26.57     12.06 o 
   1   5  17        2.39      -10.04     10.04 o 
   3   5  17       88.71       89.44     13.00 o 
   5   5  17       80.91       79.76     13.21 o 
   7   5  17       16.48       14.81     12.59 o 
   9   5  17       42.78       54.68     14.24 o 
  11   5  17        1.15        4.71     18.82 o 
 -10   6  17        0.00       -3.36     16.13 o 
  -8   6  17        2.73       -7.43     12.42 o 
  -6   6  17       95.65      100.48     23.21 o 
  -4   6  17       78.92       98.12     13.87 o 
  -2   6  17      246.85      212.94     15.60 o 
   0   6  17        7.69        2.63     11.29 o 
   2   6  17       38.74       43.22     10.22 o 
   4   6  17      109.26      110.89     11.63 o 
   6   6  17       16.89       20.54     10.54 o 
   8   6  17       59.61       62.15     13.49 o 
  10   6  17       26.36       36.97     20.17 o 
  -9   7  17       11.02      -10.10     12.42 o 
  -7   7  17        9.61       -3.86     12.76 o 
  -5   7  17      210.81      250.64     17.11 o 
  -3   7  17      144.66      203.54     15.79 o 
  -1   7  17       54.15       44.21     12.55 o 
   1   7  17       10.01        4.61     12.11 o 
   3   7  17      112.87      134.13     14.64 o 
   5   7  17      138.05      131.21     14.13 o 
   7   7  17      144.67      158.87     12.93 o 
  -6   8  17      160.17      175.35     15.31 o 
  -4   8  17      237.74      248.77     28.03 o 
  -2   8  17        5.85       20.53     13.08 o 
   0   8  17      570.80      668.82     23.44 o 
   2   8  17      282.17      355.62     20.42 o 
   4   8  17       43.35       22.18     16.81 o 
   6   8  17      299.48      299.31     18.04 o 
  -3   9  17      242.26      242.98     17.11 o 
  -1   9  17       49.90       58.37     13.87 o 
   1   9  17      567.83      617.53     23.23 o 
 -12   0  18        4.06      -12.10     18.82 o 
 -10   0  18        0.63      -16.13     16.13 o 
  -8   0  18      129.14      143.18     21.51 o 
  -6   0  18     2154.55     2174.58     56.47 o 
  -4   0  18      151.79      157.97     19.49 o 
  -2   0  18       10.95        0.00     11.10 o 
   0   0  18        0.02       -3.76     11.63 o 
   2   0  18        3.21       -3.25     11.29 o 
   4   0  18       25.34       34.28     20.17 o 
   6   0  18      876.35     1067.46     41.68 o 
   8   0  18      795.92      857.06     38.99 o 
  10   0  18      700.31      774.38     38.32 o 
  12   0  18      323.74      424.83     33.61 o 
 -13   1  18        0.17       -8.10     13.28 o 
 -11   1  18       55.99       53.67     13.54 o 
  -9   1  18        5.19       -3.70     12.83 o 
  -7   1  18      344.87      360.09     19.14 o 
  -5   1  18        2.53       14.76     11.85 o 
  -3   1  18      108.67      114.77     10.21 o 
  -1   1  18       14.47       -5.46      8.66 o 
   1   1  18       87.25       73.07      9.56 o 
   3   1  18      282.55      273.14     14.08 o 
   5   1  18      130.79      128.75     10.28 o 
   7   1  18       16.24       -3.84     10.33 o 
   9   1  18       62.11       57.19     11.94 o 
  11   1  18      173.13      195.12     17.34 o 
 -12   2  18        0.01       -9.89     13.06 o 
 -10   2  18       12.76       16.83     13.28 o 
  -8   2  18      147.63      155.57     15.44 o 
  -6   2  18      900.03     1043.47     27.09 o 
  -4   2  18      122.31      111.73      9.95 o 
  -2   2  18        4.57       -8.42      8.45 o 
   0   2  18       13.09       15.62      9.96 o 
   2   2  18        0.58      -10.11     12.68 o 
   4   2  18      244.08      275.54     23.31 o 
   6   2  18       61.04       79.67      9.86 o 
   8   2  18       81.26       69.30     11.87 o 
  10   2  18        4.33        4.61     11.04 o 
 -11   3  18        0.84      -13.01     13.01 o 
  -9   3  18       44.71       41.45     14.79 o 
  -7   3  18      154.78      160.66     21.85 o 
  -5   3  18       25.95        4.97     10.52 o 
  -3   3  18       51.68       42.16     10.04 o 
  -1   3  18       41.44       31.02     10.34 o 
   1   3  18       19.99       -4.54     11.58 o 
   3   3  18       66.61       73.53     13.39 o 
   5   3  18       12.72       22.55     10.56 o 
   7   3  18        3.28      -10.74     13.54 o 
   9   3  18       13.87       20.05     14.97 o 
  11   3  18        2.47       15.42     15.19 o 
 -10   4  18        3.30      -10.87     12.27 o 
  -8   4  18       52.55       24.87     12.60 o 
  -6   4  18       45.44       32.08     10.93 o 
  -4   4  18       42.05       41.39     13.08 o 
  -2   4  18       37.10       25.22     12.81 o 
   0   4  18       18.42       15.22     10.20 o 
   2   4  18        0.22       -4.21     10.19 o 
   4   4  18       98.43       80.03     18.15 o 
   6   4  18       62.47       41.84     13.39 o 
   8   4  18       88.96       84.70     22.18 o 
  10   4  18      221.93      206.37     24.87 o 
  -9   5  18       20.46       18.15     17.48 o 
  -7   5  18        0.36      -12.68     13.08 o 
  -5   5  18       14.34        2.83     11.95 o 
  -3   5  18       50.87       60.19     13.28 o 
  -1   5  18       82.12       75.83     14.35 o 
   1   5  18       34.09       10.33     10.16 o 
   3   5  18       11.49        5.42     10.29 o 
   5   5  18       56.30       71.78     21.17 o 
   7   5  18       99.78      105.24     14.64 o 
   9   5  18        1.16        1.34     20.17 o 
  -8   6  18       56.33       52.09     13.56 o 
  -6   6  18       10.13       14.81     13.01 o 
  -4   6  18      275.16      311.84     19.62 o 
  -2   6  18       31.32       12.89     21.52 o 
   0   6  18       54.76       47.48     13.49 o 
   2   6  18       20.74        0.52     12.60 o 
   4   6  18        8.73        8.36     11.05 o 
   6   6  18       71.16       65.36     11.71 o 
  -5   7  18        1.32       -7.32     12.73 o 
  -3   7  18       31.90       23.34     13.56 o 
  -1   7  18       23.47       18.17     13.56 o 
   1   7  18      148.83      111.77     14.83 o 
   3   7  18       12.96        2.93     21.17 o 
   5   7  18       49.72       58.32     13.27 o 
   0   8  18        1.82        8.28     13.69 o 
  -9   1  19        2.34       -5.96     13.76 o 
  -7   1  19       66.66       45.11     13.76 o 
  -5   1  19      186.33      182.29     16.39 o 
  -3   1  19       11.94        9.41     12.06 o 
  -1   1  19       39.54       40.80     10.58 o 
   1   1  19       75.93       88.61     11.44 o 
   3   1  19       47.69       55.69     11.74 o 
   5   1  19      387.46      416.43     23.29 o 
   7   1  19       18.92       15.46     15.21 o 
   9   1  19      111.48      129.41     16.87 o 
 -10   2  19        0.18      -16.13     16.13 o 
  -8   2  19       21.46      -12.33     12.33 o 
  -6   2  19      128.04      139.46     15.80 o 
  -4   2  19      259.00      261.33     18.50 o 
  -2   2  19       29.09       19.51      9.45 o 
   0   2  19       24.66       35.59     13.28 o 
   2   2  19       22.57       23.69     13.69 o 
   4   2  19        1.62       -5.47     11.26 o 
   6   2  19       12.31        5.49     14.44 o 
   8   2  19       80.26       86.85     16.64 o 
  -9   3  19        0.74      -13.49     13.49 o 
  -7   3  19        1.63      -10.06     13.01 o 
  -5   3  19       14.23       11.43     13.24 o 
  -3   3  19      104.69       84.12     21.51 o 
  -1   3  19       91.89       87.84     12.31 o 
   1   3  19       25.68        9.80     11.44 o 
   3   3  19       41.14       38.41     13.73 o 
   5   3  19       37.12       49.47     14.24 o 
   7   3  19       13.79      -18.82     18.82 o 
  -8   4  19       51.99       75.29     18.15 o 
  -6   4  19       13.24       11.03     13.24 o 
  -4   4  19       38.44       22.12     14.05 o 
  -2   4  19       53.98       58.24     14.21 o 
   0   4  19       35.71       39.10     11.37 o 
   2   4  19        1.65        1.27     11.87 o 
   4   4  19       21.12       16.18     13.39 o 
   6   4  19       45.03       40.12     14.64 o 
  -7   5  19       14.23       -3.36     17.48 o 
  -5   5  19        2.42      -10.08     12.91 o 
  -3   5  19        0.22       -3.89     12.43 o 
  -1   5  19       43.87       54.67     14.70 o 
   1   5  19       18.47       -1.45     13.18 o 
   3   5  19       22.43       18.65     11.50 o 
   5   5  19        0.05       -7.35     11.40 o 
  -4   6  19        0.37       -4.20     14.05 o 
  -2   6  19       75.96       96.66     15.60 o 
   0   6  19        0.02       -2.23     13.56 o 
   2   6  19       66.92       53.52     14.92 o 
  -6   0  20       60.54       53.10     21.51 o 
  -4   0  20      920.33     1072.84     41.68 o 
  -2   0  20        1.06      -18.15     18.15 o 
   0   0  20       65.10       49.74     18.82 o 
   2   0  20        3.83       -8.74     22.18 o 
   4   0  20        8.73        3.36     20.17 o 
   6   0  20        1.91      -21.51     21.51 o 
  -7   1  20       20.46       34.28     14.02 o 
  -5   1  20       30.85       36.38     15.12 o 
  -3   1  20      252.21      278.42     20.17 o 
  -1   1  20       30.43       30.25     19.49 o 
   1   1  20        3.43       10.94     14.35 o 
   3   1  20       46.86       33.61     22.85 o 
   5   1  20        7.58        8.74     15.69 o 
  -6   2  20       93.38       85.14     15.19 o 
  -4   2  20      438.67      459.79     31.59 o 
  -2   2  20       77.18       81.78     12.65 o 
   0   2  20       28.01       37.17     11.65 o 
   2   2  20        4.21      -11.69     13.54 o 
   4   2  20      119.85      102.18     24.87 o 
  -5   3  20        0.20      -18.15     18.15 o 
  -3   3  20        0.19      -13.71     14.05 o 
  -1   3  20        0.50       -0.34     11.48 o 
   1   3  20       67.74       80.12     12.63 o 
   3   3  20       34.70       33.31     14.24 o 
  -2   4  20        9.08       14.12     14.16 o 
   0   4  20       29.73       27.80     11.62 o 
   2   4  20       69.08       63.98     12.41 o 
                                                 
